# Supplementary material for: Low-temperature and circadian signals are integrated by the sigma factor SIG5
Source: Nat Plants. 2023 Mar 30;9(4):661–72. doi: 10.1038/s41477-023-01377-1 (PMC10119024; doi:10.1038/s41477-023-01377-1)
Supplement: Supplementary file 3 — Supplementary Data 1. Exact P values associated with statistical analysis for Figs. 1 and 2, and Extended Data Fig. 3a,b. Supplementary Data 2. Circadian-regulated transcripts identified by analysis with MetaCycle. Supplementary Data 3. Cold-responsive transcripts in Col-0 wild type and sig5-3 mutant at two time points, and transcripts that are differentially expressed between the wild type and sig5-3 mutant under these conditions. Supplementary Data 4. GO-term analysis of transcripts that are differentially expressed in response to cold for either the Col-0 or the sig5-3 mutant at two time points in the 24 h cycle. Supplementary Data 5. Transcripts that are cold-responsive in Col-0 but not sig5-3, or sig5-3 but not Col-0, in response to cold treatment at two different times in the 24 h cycle. Supplementary Data 6. GO-term analysis of sets of transcripts that are cold-responsive in Col-0 but not sig5-3, or sig5-3 but not Col-0, in response to cold treatment applied at two different times in the 24 h cycle. Supplementary Data 7. RT–qPCR primer sequences. [file 41477_2023_1377_MOESM3_ESM.xlsx]

## Sheet: Description
Supplementary Data for Cano-Ramirez, Panter et al.
S1	Supplementary Data 1
S2	Supplementary Data 2
S3 tabs	Supplementary Data 3
S4 tabs	Supplementary Data 4
S5 tabs	Supplementary Data 5
S6 tabs	Supplementary Data 6
S7	Supplementary Data 7

## Sheet: S1
These tables are of p values from the figures identified on the spreadsheet tabs.
Fig. 1A			Fig. 1B			Fig. 1C			Fig. 1D			Fig. 1E			Fig. 1F
p value			p value			p value			p value			p value			p value
Sigma Factor	19°C vs 4°C		Plant line	19°C vs 4°C		Plant line	19°C vs 4°C		Plant line	19°C vs 4°C		Plant line	19°C vs 4°C		Plant line	19°C vs 4°C
SIG1	0.588		Ws	0.001		Ws	0.005		Col-0 (SIG5)	0.003		Ws	0.028		Ws	0.308
SIG2	0.218		hy5	0.001		hy5	0		sig5-3 (SIG5)	0.646		hy5	0.027		hy5	0.396
SIG3	0.876		hyh	0		hyh	0.015		Col-0 (psbD BLRP)	0.003		hyh	0.714		hyh	0.609
SIG4	0.035		hyh hy5	0.443		hyh hy5	0.074		sig5-3 (psbD BLRP)	0.042		hyh hy5	0.009		hyh hy5	0.62
SIG5	0.006
SIG6	0.767
Fig. 2A				Fig. 2B				Fig. 2C				Fig. 2D				Fig. 2E				Fig. 2F				Fig. 2G				Fig. 2H
p value				p value				p value				p value				p value				p value				p value				p value
	Col-0 vs sig5-3				Col-0 vs sig5-3				Ws vs hy5				Ws vs hyh				Ws vs hy5 hyh				Ws vs hy5				Ws vs hyh				Ws vs hy5 hyh
Timepoint (ZT0. h)	19°C	4°C		Timepoint (ZT0. h)	19°C	4°C		Timepoint (ZT0. h)	19°C	4°C		Timepoint (ZT0. h)	19°C	4°C		Timepoint (ZT0. h)	19°C	4°C		Timepoint (ZT0. h)	19°C	4°C		Timepoint (ZT0. h)	19°C	4°C		Timepoint (ZT0. h)	19°C	4°C
25	0	0.056		25	0.018	0.016		25	0.04	0.131		25	0.012	0.926		25	0.045	0.037		25	0.231	0.135		25	0.115	0.762		25	0.008	0.018
29	0.038	0.01		29	0.005	0.009		31	0	0.04		31	0.292	0.823		31	0.159	0.234		31	0.258	0.59		31	0.398	0.741		31	0.302	0.036
33	0.003	0.101		33	0.537	0.027		37	0.229	0.759		37	0.395	0.748		37	0.851	0.108		37	0.008	0.751		37	0.608	0.972		37	0.003	0.033
37	0.044	0.039		37	0.751	0.152		43	0.081	0.715		43	0.681	0.86		43	0.024	0.01		43	0.288	0.253		43	0.444	0.104		43	0.038	0.002
41	0.001	0.011		41	0.009	0		49	0.494	0.477		49	0.151	0.822		49	0.785	0.031		49	0.365	0.019		49	0.184	0.947		49	0.412	0.001
45	0.001	0.005		45	0.056	0.003
49	0.009	0.001		49	0	0
53	0.025	0.002		53	0.27	0.001
57	0.101	0.003		57	0.004	0.051
61	0.025	0.007		61	0.077	0.249
65	0.275	0.09		65	0.239	0.31
69	0.005	0.001		69	0.028	0.058
72	0.006	0		72	0.007	0.402
Extended Data Fig. 3A					Extended Data Fig. 3B
	p value					p value
Timepoint (ZT, h)	Ws vs hy5	Ws vs hyh	Ws vs hy5 hyh		Timepoint (ZT, h)	Ws vs hy5	Ws vs hyh	Ws vs hy5 hyh
25	0.996534	0.918557	0.181364		25	0.389558	0.926637	0.068152
29	0.816141	0.71967	0.0090958		29	0.0237981	0.175867	0.0024753
33	0.925614	0.110235	0.0003229		33	0.205572	0.482352	0.0088069
37	2.04e-05	0.0453678	1.47e-05		37	0.0070396	0.852238	0.0244361
41	0.278805	0.723001	0.136916		41	0.731125	0.999913	0.590227
45	0.0004883	0.950787	0.0002261		45	0.0082859	0.900329	0.0017247
49	0.0016705	0.0313978	0.0002758		49	0.0129087	0.193518	0.006089
53	0.272274	0.997583	0.253606		53	0.992721	0.83048	0.55896
57	0.225604	0.207	0.0169523		57	0.41659	0.830372	0.0549767
61	0.763343	0.660235	0.102358		61	0.964247	0.682223	0.505788
65	0.0032692	0.212498	0.0139384		65	0.0126786	0.308279	0.0423518
69	0.0013214	0.0561657	0.0008131		69	0.0010953	0.011226	0.002063

## Sheet: S2
These data represent the analysis of time-series of
transcript abundance data using Metacycle (meta2d)
to identify rhythmic transcripts and rhythm properties
The samples exposed to chilling temperature conditions
were chilled for 3h duration at each timepoint. These
represent different batches of plants for each treatment,
and this is not a long-term chilling experiment.
Genotype	Temperature	Transcript	CycID	JTK_pvalue	JTK_BH.Q	JTK_period	JTK_adjphase	JTK_amplitude	LS_pvalue	LS_BH.Q	LS_period	LS_adjphase	LS_amplitude	meta2d_pvalue	meta2d_BH.Q	meta2d_period	meta2d_phase	meta2d_Base	meta2d_AMP	meta2d_rAMP
hy5	19 ℃	psbD BLRP	BLRPhy5	0.0954494	0.109085	28	1	0.226521	0.104799	0.2087	24.4509	4.16524	0.799965	0.00513791	0.00587189	25.7486	3.41087	0.703503	0.182609	0.182609
hy5 hyh	19 ℃	psbD BLRP	BLRPhy5hyh	0.0149665	0.0239464	24	7	0.104897	0.156525	0.2087	22.6203	7.52128	0.652573	0.0010794	0.0014392	22.772	8.04204	0.604197	0.106278	0.106278
hyh	19 ℃	psbD BLRP	BLRPhyh	0.629411	0.629411	24	5	0.256902	0.411375	0.411375	23.8983	1.00868	0.886884	0.266187	0.266187	22.5863	5.03625	0.87075	0.208586	0.208586
Ws	19 ℃	psbD BLRP	BLRPWT	0.0292344	0.0389792	24	5	0.240436	0.149408	0.2087	22.8649	3.5336	1.0448	0.00056559	0.000904943	22.5522	5.76282	0.941642	0.237343	0.237343
hy5	19 ℃	SIG5	SIG5hy5	0.00049027	0.00196108	24	3	0.191267	0.203376	0.23243	24.7368	24.4513	0.402761	0.000121937	0.000243874	24.2456	1.20982	0.326206	0.269891	0.269891
hy5 hyh	19 ℃	SIG5	SIG5hy5hyh	0.00132388	0.00264776	24	1	0.149985	0.0521654	0.2087	24.4509	0.275217	0.340027	2.04925e-06	8.19698e-06	24.4153	0.2551	0.224664	0.168905	0.168905
hyh	19 ℃	SIG5	SIG5hyh	0.00132388	0.00264776	24	1	0.275362	0.117669	0.2087	24.4509	24.41	0.574036	2.17789e-05	5.80772e-05	24.1503	0.463177	0.410283	0.342272	0.342272
Ws	19 ℃	SIG5	SIG5WT	4.39665e-05	0.000351732	24	1	0.267484	0.0885663	0.2087	24.4509	24.3242	0.687121	5.38188e-07	4.3055e-06	24.2641	0.17117	0.449295	0.351759	0.351759
Genotype	Temperature	Transcript	CycID	JTK_pvalue	JTK_BH.Q	JTK_period	JTK_adjphase	JTK_amplitude	LS_pvalue	LS_BH.Q	LS_period	LS_adjphase	LS_amplitude	meta2d_pvalue	meta2d_BH.Q	meta2d_period	meta2d_phase	meta2d_Base	meta2d_AMP	meta2d_rAMP
sig5-3	19 ℃	psbD BLRP	BLRPmut19	0.647448	0.914044	24	3	0.0575365	0.672315	0.849241	23.5385	6.33485	0.459424	0.797339	1	23.7692	4.68406	0.461108	0.110926	0.110926
sig5-3	4 ℃ 3h	psbD BLRP	BLRPmut4	0.303522	0.607044	24	7	0.128856	0.294218	0.641929	24.0314	8.90984	0.614054	0.30503	0.665521	24.0157	7.9543	0.522108	0.135321	0.135321
Col-0	19 ℃	psbD BLRP	BLRPWT19	0.0282777	0.0848331	28	19	0.183083	0.100585	0.344863	24.2857	20.8799	0.852565	0.0195189	0.066922	26.1429	20.1082	0.73777	0.317798	0.317798
Col-0	4 ℃ 3h	psbD BLRP	BLRPWT4	0.00720073	0.0408929	28	25	0.289192	0.0660443	0.344863	25.6425	0.900525	0.947708	0.00411413	0.0197478	26.8212	25.8553	0.842121	0.255296	0.255296
sig5-3	19 ℃	SIG5	SIG5mut19	1	1	16	5	0.0756711	0.909757	0.949312	26.5318	22.9703	0.188786	0.9958	1	21.2659	1.89547	0.123962	0.00913765	0.00913765
sig5-3	4 ℃ 3h	SIG5	SIG5mut4	1	1	32	21	0.0725074	0.657726	0.849241	30	23.0614	0.236952	0.933291	1	31	22.0869	0.131326	0.0767196	0.0767196
Col-0	19 ℃	SIG5	SIG5WT19	0.00851935	0.0408929	28	19	0.409806	0.0355	0.344863	24.5455	21.7432	0.799832	0.00275328	0.0197478	26.2727	20.5506	0.585554	0.447258	0.447258
Col-0	4 ℃ 3h	SIG5	SIG5WT4	0.00435795	0.0348636	24	1	1.43921	0.0395238	0.344863	25.3591	20.0372	3.4857	0.001665	0.0197478	24.6796	22.604	2.06019	1.57226	0.763161
Cells highlighted in red are transcripts called as rhythmic by JTK_CYCLE or meta2d within Metacycle package (p < 0.05)

## Sheet: S3 notes
These gene lists are filtered by p <= 0.01
The data are filtered with a fold change cutoff of log 2
Annotations as per TAIR10
Tab	Description
T29 Col-0 cold responsive	Transcripts with greater than log 2 fold change between ambient and cold treated samples at ZT29 in Col-0
T29 sig5-3 cold responsive	Transcripts with greater than log 2 fold change between ambient and cold treated samples at ZT29 in sig5-3
T29 19degC sig5-3 vs Col-0	Transcripts with greater than log 2 fold change between ambient samples of Col-0 and sig5-3 at ZT29
T29 4degC sig5-3 vs Col-0	Transcripts with greater than log 2 fold change between cold treated samples of Col-0 and sig5-3 at ZT29
T45 Col-0 cold responsive	Transcripts with greater than log 2 fold change between ambient and cold treated samples at ZT45 in Col-0
T45 sig5-3 cold responsive	Transcripts with greater than log 2 fold change between ambient and cold treated samples at ZT45 in sig5-3
T45 19degC sig5-3 vs Col-0	Transcripts with greater than log 2 fold change between ambient samples of Col-0 and sig5-3 at ZT45
T45 4degC sig5-3 vs Col-0	Transcripts with greater than log 2 fold change between cold treated samples of Col-0 and sig5-3 at ZT45
Sample coding	Genotype	Temperature treatment	Treatment time
DR-29-A	Col-0	Control (19 degC)	ZT29
DR-29-B	sig5-3	Control (19 degC)	ZT29
DR-29-C	Col-0	Cold (4 degC)	ZT29
DR-29-D	sig5-3	Cold (4 degC)	ZT29
DR-45-A	Col-0	Control (19 degC)	ZT45
DR-45-B	sig5-3	Control (19 degC)	ZT45
DR-45-C	Col-0	Cold (4 degC)	ZT45
DR-45-D	sig5-3	Cold (4 degC)	ZT45

## Sheet: S3 T29 Col-0 cold responsive
genes	AGI	Fold change	FDR	AveExpr	P value	DR-29-A1	DR-29-A2	DR-29-A3	DR-29-C1	DR-29-C2	DR-29-C3	DR-29-A1 CPM	DR-29-A2 CPM	DR-29-A3 CPM	DR-29-C1 CPM	DR-29-C2 CPM	DR-29-C3 CPM	Annotation	Description
AT1G04570.1	AT1G04570	8.62297	1.91509e-20	3.53076	1.82587e-23	27	25	19	9803	11734	2498	1.335	0.676	0.841	297.554	303.817	322.324	Major facilitator superfamily protein
AT1G09350.1	AT1G09350	7.73554	1.2906e-20	3.47895	1.17455e-23	54	96	58	16945	19263	3726	2.671	2.598	2.567	514.337	498.759	480.777	galactinol synthase 3 (GolS3)	Predicted to encode a galactinol synthase
AT4G18422.1	AT4G18422	7.52928	2.75581e-11	0.615976	9.30347e-13	3	9	7	1472	1601	258	0.148	0.244	0.31	44.68	41.453	33.291	unknown protein
AT1G70640.1	AT1G70640	6.98883	5.97401e-16	0.50836	4.1941e-18	18	28	10	2598	3134	570	0.89	0.758	0.443	78.858	81.146	73.549	octicosapeptide/Phox/Bem1p (PB1) domain-containing protein
AT4G25433.1	AT4G25433	6.79356	3.05004e-14	0.693817	4.05791e-16	3	5	4	559	633	132	0.148	0.135	0.177	16.968	16.39	17.032	peptidoglycan-binding LysM domain-containing protein
AT1G61800.1	AT1G61800	6.55981	1.10249e-17	4.39649	4.49118e-20	55	98	34	6677	7112	1450	2.72	2.652	1.505	202.669	184.144	187.098	glucose-6-phosphate/phosphate translocator 2 (GPT2)	glucose6-Phosphate/phosphate transporter 2. Expression is upregulated in the shoot of cax1/cax3 mutant.
AT5G03210.1	AT5G03210	6.18414	2.67992e-09	0.278974	1.55975e-10	1	7	6	383	401	87	0.049	0.189	0.266	11.625	10.383	11.226	unknown protein	Encodes a small polypeptide contributing to resistance to potyvirus.
AT5G17340.1	AT5G17340	6.15109	5.12164e-07	-3.89857	5.59996e-08	0	0	0	50	50	3	0	0	0	1.518	1.295	0.387	Putative membrane lipoprotein
AT2G24560.1	AT2G24560	6.12709	3.47003e-11	-1.01925	1.21207e-12	1	3	4	242	258	48	0.049	0.081	0.177	7.346	6.68	6.194	GDSL-like Lipase/Acylhydrolase family protein
AT5G17030.1	AT5G17030	5.90893	1.85371e-14	1.27351	2.32969e-16	10	13	11	810.526	848.344	201.667	0.495	0.352	0.487	24.602	21.965	26.022	UDP-glucosyl transferase 78D3 (UGT78D3)
AT4G18650.1	AT4G18650	5.87713	1.28821e-07	-2.85221	1.2113e-08	0	1	0	39	62	20	0	0.027	0	1.184	1.605	2.581	transcription factor-related	A maternally expressed imprinted gene.
AT1G77120.1	AT1G77120	5.81855	8.70086e-22	4.65772	1.96738e-25	204	359	218	16355	18389	3931	10.09	9.714	9.649	496.428	476.129	507.229	alcohol dehydrogenase 1 (ADH1)	Catalyzes the reduction of acetaldehyde using NADH as reductant. Requires zinc for activity. Dimer. Anaerobic response polypeptide (ANP). Fermentation. The protein undergoes thiolation following treatment with the oxidant tert-butylhydroperoxide.
AT4G14690.1	AT4G14690	5.58623	6.09068e-18	6.95151	2.21719e-20	85	217	231	9343	10096	2122	4.204	5.872	10.224	283.591	261.406	273.808	EARLY LIGHT-INDUCIBLE PROTEIN 2 (ELIP2)	Encodes an early light-induced protein. ELIPs are thought not to be directly involved in the synthesis and assembly of specific photosynthetic complexes, but rather affect the biogenesis of all chlorophyll-binding complexes. A study (PMID 17553115) has shown that the chlorophyll synthesis pathway was downregulated as a result of constitutive ELIP2 expression, leading to decreased chlorophyll avai…
AT4G34550.1	AT4G34550	5.5805	8.20895e-12	2.39182	2.35863e-13	11	16	20	876	904	194	0.544	0.433	0.885	26.59	23.406	25.032	BEST Arabidopsis thaliana protein match is: F-box family protein (TAIR:AT2G16365.3)
AT1G09950.1	AT1G09950	5.56306	9.59612e-13	-0.359337	2.16701e-14	5	6	11	370	462	84	0.247	0.162	0.487	11.231	11.962	10.839	RESPONSE TO ABA AND SALT 1 (RAS1)
AT5G52310.1	AT5G52310	5.54002	4.93344e-23	7.56324	2.138e-27	1673	3466	1933	121332	136787	28451	82.75	93.784	85.557	3682.83	3541.7	3671.12	LOW-TEMPERATURE-INDUCED 78 (LTI78)	cold regulated gene, the 5' region of cor78 has cis-acting regulatory elements that can impart cold-regulated gene expression
AT5G57380.1	AT5G57380	5.52799	5.20271e-08	-2.33021	4.36584e-09	1	1	1	67	87	29	0.049	0.027	0.044	2.034	2.253	3.742	VERNALIZATION INSENSITIVE 3 (VIN3)	Encodes a plant homeodomain protein VERNALIZATION INSENSITIVE 3 (VIN3). In planta VIN3 and VRN2, VERNALIZATION 2, are part of a large protein complex that can include the polycomb group (PcG) proteins FERTILIZATION INDEPENDENT ENDOSPERM (FIE), CURLY LEAF (CLF), and SWINGER (SWN or EZA1). The complex has a role in establishing FLC (FLOWERING LOCUS C) repression during vernalization.
AT5G48270.1	AT5G48270	5.51672	3.01614e-10	-4.00408	1.33978e-11	0	2	0	40	57	17	0	0.054	0	1.214	1.476	2.194	Plant protein of unknown function (DUF868)
AT1G78440.1	AT1G78440	5.46215	3.34585e-10	0.784706	1.50921e-11	12	29	12	855	986	222	0.594	0.785	0.531	25.952	25.53	28.645	Arabidopsis thaliana gibberellin 2-oxidase 1 (ATGA2OX1)	Encodes a gibberellin 2-oxidase that acts on C19 gibberellins.
AT4G25480.1	AT4G25480	5.4172	2.67979e-14	1.71566	3.53047e-16	41	49	26	1772	2225	389	2.028	1.326	1.151	53.786	57.61	50.194	dehydration response element B1A (DREB1A)	encodes a member of the DREB subfamily A-1 of ERF/AP2 transcription factor family (CBF3). The protein contains one AP2 domain. There are six members in this subfamily, including CBF1, CBF2, and CBF3. This gene is involved in response to low temperature and abscisic acid.
AT5G56960.1	AT5G56960	5.40843	5.45755e-06	-1.97913	7.81914e-07	0	0	1	39	33	7	0	0	0.044	1.184	0.854	0.903	basic helix-loop-helix (bHLH) DNA-binding family protein
AT1G19410.1	AT1G19410	5.37567	1.21777e-08	-2.71819	8.58642e-10	3	1	1	93	96	19	0.148	0.027	0.044	2.823	2.486	2.452	FBD / Leucine Rich Repeat domains containing protein
AT3G50970.1	AT3G50970	5.31419	3.49049e-19	5.05807	8.01715e-22	193	508	360	15511	17591	3582	9.546	13.746	15.934	470.81	455.467	462.196	LOW TEMPERATURE-INDUCED 30 (LTI30)	Belongs to the dehydrin protein family, which contains highly conserved stretches of 7-17 residues that are repetitively scattered in their sequences, the K-, S-, Y- and lysine rich segments. LTI29 and LTI30 double overexpressors confer freeze tolerance. Located in membranes. mRNA upregulated by water deprivation and abscisic acid.
AT1G16850.1	AT1G16850	5.2302	5.69639e-17	2.24719	3.06111e-19	35	57	27	1711	1877	372	1.731	1.542	1.195	51.935	48.599	48	unknown protein
AT5G59040.1	AT5G59040	5.22409	4.73983e-07	-3.83194	5.13114e-08	0	1	0	24	40	12	0	0.027	0	0.728	1.036	1.548	copper transporter 3 (COPT3)	encodes a member of copper transporter family and functionally complements a high affinity copper transporter mutant in yeast
AT3G25240.1	AT3G25240	5.19162	5.11742e-08	-0.274509	4.2867e-09	2	1	4	99	102	33	0.099	0.027	0.177	3.005	2.641	4.258	Protein of unknown function (DUF506)
AT1G51090.1	AT1G51090	4.94924	3.65992e-21	3.36515	1.5861e-24	113	213	115	5199	5822	1137	5.589	5.763	5.09	157.807	150.744	146.711	Heavy metal transport/detoxification superfamily protein
AT3G17130.1	AT3G17130	4.93817	9.29827e-14	2.98012	1.47483e-15	17	51	40	1235	1414	254	0.841	1.38	1.77	37.486	36.611	32.774	Plant invertase/pectin methylesterase inhibitor superfamily protein
AT1G73010.1	AT1G73010	4.90321	1.55862e-14	3.97301	1.9048e-16	62	73	42	1971	2131	467	3.067	1.975	1.859	59.826	55.176	60.258	phosphate starvation-induced gene 2 (PS2)	Encodes PPsPase1, a pyrophosphate-specific phosphatase catalyzing the specific cleavage of pyrophosphate (Km 38.8 uM) with an alkaline catalytic pH optimum. Expression is upregulated in the shoot of cax1/cax3 mutant.
AT1G02820.1	AT1G02820	4.86924	6.03461e-16	4.95911	4.2628e-18	81	218	141	5185	5853	894	4.006	5.899	6.241	157.382	151.546	115.355	Late embryogenesis abundant 3 (LEA3) family protein
AT3G15740.1	AT3G15740	4.85524	9.53011e-06	-2.61734	1.4575e-06	2	0	1	52	23	20	0.099	0	0.044	1.578	0.596	2.581	RING/U-box superfamily protein
AT5G25110.1	AT5G25110	4.84635	1.29387e-13	0.577679	2.14698e-15	13	35	12	681	641	170	0.643	0.947	0.531	20.671	16.597	21.936	CBL-interacting protein kinase 25 (CIPK25)	member of AtCIPKs
AT1G80130.1	AT1G80130	4.80095	4.40774e-15	4.21863	4.48892e-17	31	74	36	1447	1700	335	1.533	2.002	1.593	43.921	44.016	43.226	Tetratricopeptide repeat (TPR)-like superfamily protein
AT2G33090.1	AT2G33090	4.79087	2.22647e-07	-4.70693	2.23853e-08	0	0	0	17	13	6	0	0	0	0.516	0.337	0.774	Transcription elongation factor (TFIIS) family protein
AT3G55580.1	AT3G55580	4.78717	2.20618e-19	3.56499	4.57769e-22	85	140	72	2920	3529	732	4.204	3.788	3.187	88.632	91.373	94.452	Regulator of chromosome condensation (RCC1) family protein
AT2G42540.2	AT2G42540	4.74232	8.09994e-18	6.38186	3.15924e-20	630	1209	789	26677	30962	5807	31.161	32.713	34.922	809.735	801.67	749.295	cold-regulated 15a (COR15A)	A cold-regulated gene whose product is targeted to the chloroplast. Cor15am protects stromal proteins from aggregation under various stress conditions. Constitutive expression increases freezing tolerance in protoplasts in vitro and chloroplasts in vivo. NMR and x-ray diffraction studies suggest that COR15a alters the intrinsic curvature of the inner membrane of chloroplast envelope. Late Embryog…
AT4G24960.1	AT4G24960	4.7134	5.13492e-21	5.49631	2.95275e-24	245	588	306	11148	13236	2372	12.118	15.91	13.544	338.379	342.707	306.066	HVA22 homologue D (HVA22D)	Homologous to a eukaryote specific ABA- and stress-inducible gene first isolated from barley. Groups in one subfamily with ATHVA22E. Along with other members of the ATHVA22 family, it may be involved in regulation of autophagy during development.
AT1G10400.1	AT1G10400	4.70803	1.35531e-07	-0.522854	1.28955e-08	14	6	2	186	171	58	0.692	0.162	0.089	5.646	4.428	7.484	UDP-Glycosyltransferase superfamily protein
AT4G33070.1	AT4G33070	4.6886	2.58833e-15	2.71068	2.36679e-17	65	90	52	2006	2082	514	3.215	2.435	2.302	60.889	53.907	66.323	Thiamine pyrophosphate dependent pyruvate decarboxylase family protein
AT3G22840.1	AT3G22840	4.68096	1.39961e-19	7.06731	2.42618e-22	192	386	223	7578	9191	1694	9.497	10.444	9.87	230.017	237.974	218.582	EARLY LIGHT-INDUCABLE PROTEIN (ELIP1)	Encodes an early light-inducible protein.
AT2G42150.1	AT2G42150	4.65508	9.1572e-15	1.93592	1.01592e-16	16	32	14	560	712	128	0.791	0.866	0.62	16.998	18.435	16.516	DNA-binding bromodomain-containing protein
AT3G04010.1	AT3G04010	4.64767	6.77677e-18	1.71793	2.52569e-20	30	90	62	1778	1819	378	1.484	2.435	2.744	53.968	47.098	48.774	O-Glycosyl hydrolases family 17 protein
AT5G10410.1	AT5G10410	4.6303	9.22506e-17	2.09027	5.27718e-19	39	54	46	1237	1466	317	1.929	1.461	2.036	37.547	37.958	40.903	ENTH/ANTH/VHS superfamily protein
AT4G36010.1	AT4G36010	4.59774	4.292e-20	3.85491	5.21941e-23	139	342	173	5842	6946	1289	6.875	9.254	7.657	177.324	179.846	166.324	Pathogenesis-related thaumatin superfamily protein
AT3G08700.1	AT3G08700	4.58392	9.81346e-10	-1.56808	4.9971e-11	2	5	2	97	102	18	0.099	0.135	0.089	2.944	2.641	2.323	ubiquitin-conjugating enzyme 12 (UBC12)
AT4G27360.1	AT4G27360	4.5234	1.13131e-07	1.13475	1.04478e-08	1	1	2	39	65	6	0.049	0.027	0.089	1.184	1.683	0.774	Dynein light chain type 1 family protein
AT3G18590.1	AT3G18590	4.51826	3.30001e-08	-4.06633	2.58567e-09	1	1	1	31	49	10	0.049	0.027	0.044	0.941	1.269	1.29	early nodulin-like protein 5 (ENODL5)
AT4G25470.1	AT4G25470	4.48948	9.08476e-13	1.80526	2.03546e-14	17	38	22	640	751.828	154.83	0.841	1.028	0.974	19.426	19.466	19.978	C-repeat/DRE binding factor 2 (CBF2)	Encodes a member of the DREB subfamily A-1 of ERF/AP2 transcription factor family (CBF2). The protein contains one AP2 domain. There are six members in this subfamily, including CBF1, CBF2, and CBF3. This gene is involved in response to low temperature, abscisic acid, and circadian rhythm. Overexpressing this gene leads to increased freeze tolerance and induces the expression level of 85 cold-ind…
AT1G48100.1	AT1G48100	4.47105	3.31474e-17	4.61511	1.59452e-19	86	165	68	2438	3113	614	4.254	4.465	3.01	74.001	80.602	79.226	Pectin lyase-like superfamily protein
AT2G16890.2	AT2G16890	4.4654	1.94534e-20	4.79217	1.93902e-23	124	218	116	3647	4363	890	6.133	5.899	5.134	110.699	112.967	114.839	UDP-Glycosyltransferase superfamily protein
AT4G01985.1	AT4G01985	4.44478	1.05301e-06	-1.6891	1.2481e-07	2	5	1	81	78	11	0.099	0.135	0.044	2.459	2.02	1.419	unknown protein
AT1G49210.1	AT1G49210	4.44117	6.68443e-13	-0.748551	1.42814e-14	6	23	12	340	361	75	0.297	0.622	0.531	10.32	9.347	9.677	RING/U-box superfamily protein
AT5G54470.1	AT5G54470	4.41266	3.51111e-15	3.8516	3.49969e-17	45	75	42	1236	1529	301	2.226	2.029	1.859	37.517	39.589	38.839	B-box type zinc finger family protein
AT3G21150.1	AT3G21150	4.39911	1.7669e-07	2.28823	1.73035e-08	7	18	1	161	178	29	0.346	0.487	0.044	4.887	4.609	3.742	B-box 32 (BBX32)	Encodes a protein with a B-box domain predicted to act as a transcription factor. Expression of the BBX32 gene is affected by monochromatic red light.
AT2G20150.1	AT2G20150	4.39186	1.83395e-07	-5.33784	1.80574e-08	0	0	0	14	14	1	0	0	0	0.425	0.362	0.129	unknown protein
AT4G13790.1	AT4G13790	4.36005	3.24719e-07	-4.53421	3.39143e-08	0	1	0	14	25	3	0	0.027	0	0.425	0.647	0.387	SAUR-like auxin-responsive protein family
AT2G42530.1	AT2G42530	4.35928	3.29385e-19	5.74331	7.28002e-22	708	1313	782	21359	25794	4743	35.019	35.527	34.612	648.316	667.86	612.003	cold regulated 15b (COR15B)
AT1G32880.1	AT1G32880	4.34248	0.000122752	-3.58758	2.55823e-05	0	3	0	31	21	6	0	0.081	0	0.941	0.544	0.774	ARM repeat superfamily protein
AT4G11590.1	AT4G11590	4.32387	1.76387e-10	-0.901902	7.41349e-12	3	10	11	190	196	33	0.148	0.271	0.487	5.767	5.075	4.258	F-box associated ubiquitination effector family protein
AT1G68500.1	AT1G68500	4.30905	1.95922e-16	2.0703	1.20568e-18	41	71	49	1156	1392	286	2.028	1.921	2.169	35.088	36.042	36.903	unknown protein
AT5G44565.1	AT5G44565	4.2921	3.81449e-06	1.49768	5.21052e-07	26	41	10	611	599	73	1.286	1.109	0.443	18.546	15.509	9.419	unknown protein
AT4G16740.1	AT4G16740	4.28028	2.86352e-13	-2.12452	5.34855e-15	20	20	11	360	397	102	0.989	0.541	0.487	10.927	10.279	13.161	terpene synthase 03 (TPS03)	Encodes an (E,E)-alpha-farnesene synthase in the Col ecotype of Arabidopsis. This enzyme can also catalyze the formation of (E)-beta-ocimene as well as trace amounts of myrcene and other related compounds in vitro. The cytosolic localization of the protein may make it favor (E,E)-alpha-farnesene biosynthesis because the precursor of this product, FPP, is primarily cytosolic. Transcript levels for…
AT3G61190.1	AT3G61190	4.25097	7.40314e-08	0.880479	6.4968e-09	8	28	21	364	490	89	0.396	0.758	0.929	11.049	12.687	11.484	BON association protein 1 (BAP1)	Encodes a protein with a C2 domain that binds to BON1 in yeast two hybrid analyses. Its ability to bind to phospholipids is enhanced by calcium ions. Involved in maintaining cell homeostasis.
AT1G68510.1	AT1G68510	4.23273	2.37766e-07	-4.87836	2.40497e-08	0	0	0	7	13	4	0	0	0	0.212	0.337	0.516	LOB domain-containing protein 42 (LBD42)
AT3G54700.1	AT3G54700	4.2263	0.000142872	-3.6716	3.03886e-05	0	0	0	18	6	3	0	0	0	0.546	0.155	0.387
AT1G19040.1	AT1G19040	4.21253	6.85982e-05	-4.3475	1.33778e-05	0	0	0	11	13	1	0	0	0	0.334	0.337	0.129	NAC (No Apical Meristem) domain transcriptional regulator superfamily protein
AT3G29000.1	AT3G29000	4.20856	0.000491225	-0.198059	0.000120896	9	13.0041	8	186.117	282.148	49	0.445	0.352	0.354	5.649	7.305	6.323	Calcium-binding EF-hand family protein
AT1G60190.1	AT1G60190	4.18333	2.22305e-08	1.37259	1.67246e-09	5	20	4	167	212	46	0.247	0.541	0.177	5.069	5.489	5.936	ARM repeat superfamily protein	Encodes PUB19, a plant U-box armadillo repeat protein. Involved in salt inhibition of germination together with PUB18.
AT2G22590.1	AT2G22590	4.17831	8.81174e-16	2.43867	6.53004e-18	26	59	44	794	1029	230	1.286	1.596	1.947	24.101	26.643	29.678	UDP-Glycosyltransferase superfamily protein
AT4G12210.1	AT4G12210	4.17322	5.27774e-06	-4.65096	7.53407e-07	0	0	0	12	8	3	0	0	0	0.364	0.207	0.387	RING/U-box superfamily protein
AT1G20450.1	AT1G20450	4.12	3.5869e-22	7.88766	4.66337e-26	2175	4654	2964	62870	73493	14264	107.58	125.929	131.19	1908.31	1902.88	1840.53	EARLY RESPONSIVE TO DEHYDRATION 10 (ERD10)	Encodes a gene induced by low temperature and dehydration. Inhibits e.coli growth while overexpressed. Belongs to the dehydrin protein family, which contains highly conserved stretches of 7-17 residues that are repetitively scattered in their sequences, the K-, S-, Y- and lysine rich segments. LTI29 and LTI30 double overexpressors confer cold tolerance. Localized to membranes and cytoplasm.
AT3G29020.2	AT3G29020	4.11598	0.000148637	-4.29533	3.1853e-05	0	1	0	11	21	3	0	0.027	0	0.334	0.544	0.387	myb domain protein 110 (MYB110)	Encodes a putative transcription factor (MYB110).
AT4G33905.1	AT4G33905	4.11241	3.0488e-10	-0.109332	1.35561e-11	4	6	7	110	150	20	0.198	0.162	0.31	3.339	3.884	2.581	Peroxisomal membrane 22 kDa (Mpv17/PMP22) family protein
AT4G30830.1	AT4G30830	4.09501	5.12117e-10	0.473763	2.4191e-11	10	16	16	304	257	88	0.495	0.433	0.708	9.227	6.654	11.355	Protein of unknown function, DUF593
AT5G46295.1	AT5G46295	4.09092	2.10727e-05	-1.84942	3.53876e-06	0	7	0	33	30	4	0	0.189	0	1.002	0.777	0.516	unknown protein
AT3G45660.1	AT3G45660	4.06615	1.5482e-09	-0.707815	8.31966e-11	4.02708	12	7.04054	191.288	138.793	31.4586	0.199	0.325	0.312	5.806	3.594	4.059	Major facilitator superfamily protein
AT2G23340.1	AT2G23340	4.06448	3.16228e-16	3.94311	2.06936e-18	132	226	147	3073	3882	685	6.529	6.115	6.506	93.276	100.513	88.388	DREB and EAR motif protein 3 (DEAR3)	encodes a member of the DREB subfamily A-5 of ERF/AP2 transcription factor family. The protein contains one AP2 domain. There are 16 members in this subfamily including RAP2.1, RAP2.9 and RAP2.10.
AT4G36350.1	AT4G36350	4.0539	8.8854e-05	-4.16664	1.77669e-05	0	0	0	9	12	1	0	0	0	0.273	0.311	0.129	purple acid phosphatase 25 (PAP25)
AT1G22810.1	AT1G22810	4.05118	0.000459291	-3.49306	0.000112012	2	0	0	21	13	2	0.099	0	0	0.637	0.337	0.258	Integrase-type DNA-binding superfamily protein	encodes a member of the DREB subfamily A-5 of ERF/AP2 transcription factor family. The protein contains one AP2 domain. There are 16 members in this subfamily including RAP2.1, RAP2.9 and RAP2.10.
AT1G62710.1	AT1G62710	4.02775	4.25724e-18	3.70962	1.40217e-20	116	195	134	2750	3018	639	5.738	5.276	5.931	83.472	78.142	82.452	beta vacuolar processing enzyme (BETA-VPE)	Encodes a vacuolar processing enzyme belonging to a novel group of cysteine proteases that is expressed specifically in seeds and is essential for the proper processing of storage proteins.
AT1G17540.1	AT1G17540	4.02459	1.18642e-05	-3.98354	1.86465e-06	0	1	0	16	13	3	0	0.027	0	0.486	0.337	0.387	Protein kinase protein with adenine nucleotide alpha hydrolases-like domain
AT1G70910.1	AT1G70910	4.01189	0.000191883	-3.68025	4.23264e-05	0	2	0	19	16	4	0	0.054	0	0.577	0.414	0.516	RING/U-box superfamily protein	Encodes DESPIERTO (DEP), a RING finger protein involved in ABA sensitivity during seed development. Regulates the expression of ABI3, and produces a complete loss of dormancy when mutated.
AT1G73810.1	AT1G73810	3.99327	1.00808e-11	0.717842	3.01249e-13	13	35	16	441	372	94	0.643	0.947	0.708	13.386	9.632	12.129	Core-2/I-branching beta-1,6-N-acetylglucosaminyltransferase family protein
AT5G45860.1	AT5G45860	3.95221	2.78249e-07	-2.23733	2.85785e-08	2	3	0	26	38	6	0.099	0.081	0	0.789	0.984	0.774	PYR1-like 11 (PYL11)	Encodes a member of the PYR (pyrabactin resistance )/PYL(PYR1-like)/RCAR (regulatory components of ABA receptor) family proteins with 14 members. PYR/PYL/RCAR family proteins function as abscisic acid sensors. Mediate ABA-dependent regulation of protein phosphatase 2Cs ABI1 and ABI2.
AT5G55690.1	AT5G55690	3.9335	4.13282e-06	-3.56466	5.71078e-07	1	0	3	19	27	4	0.049	0	0.133	0.577	0.699	0.516	MADS-box transcription factor family protein
AT2G32050.1	AT2G32050	3.92891	7.62988e-05	-3.60938	1.5086e-05	0	1	1	17	19	6	0	0.027	0.044	0.516	0.492	0.774	Family of unknown function (DUF572)
AT5G51105.1	AT5G51105	3.92237	0.000298554	-3.74335	6.94276e-05	0	0	1	18	8	3	0	0	0.044	0.546	0.207	0.387	FUNCTIONS IN: molecular_function unknown
AT1G49220.1	AT1G49220	3.91853	6.75334e-11	-0.5556	2.53744e-12	10	13	8	157	227	48	0.495	0.352	0.354	4.765	5.877	6.194	RING/U-box superfamily protein
AT5G09470.1	AT5G09470	3.91545	3.79238e-09	0.95197	2.29926e-10	10	24	6	224	244	45	0.495	0.649	0.266	6.799	6.318	5.806	dicarboxylate carrier 3 (DIC3)	Encodes one of the mitochondrial dicarboxylate carriers (DIC): DIC1 (AT2G22500), DIC2 (AT4G24570), DIC3 (AT5G09470).
AT5G04340.1	AT5G04340	3.88773	1.60105e-14	3.74381	1.97052e-16	85	217	135	2345	2738	567	4.204	5.872	5.975	71.179	70.892	73.162	zinc finger of Arabidopsis thaliana 6 (ZAT6)	putative c2h2 zinc finger transcription factor mRNA,
AT1G11210.1	AT1G11210	3.85051	1.39961e-19	3.97241	2.41276e-22	266	546	312	5793	6928	1447	13.157	14.774	13.809	175.837	179.38	186.711	Protein of unknown function (DUF761)
AT1G02310.1	AT1G02310	3.84096	8.18603e-09	-0.784648	5.49165e-10	2	12	8	108	128	29	0.099	0.325	0.354	3.278	3.314	3.742	Glycosyl hydrolase superfamily protein
AT2G46880.1	AT2G46880	3.82959	1.76437e-06	-1.5172	2.20517e-07	2	3	2	48	48	10	0.099	0.081	0.089	1.457	1.243	1.29	purple acid phosphatase 14 (PAP14)
AT1G02830.1	AT1G02830	3.82905	7.75874e-07	-2.73849	8.90363e-08	1	1	1	24	30	3	0.049	0.027	0.044	0.728	0.777	0.387	Ribosomal L22e protein family
AT3G62610.1	AT3G62610	3.81384	5.68553e-09	0.586871	3.65648e-10	5	3	3	63	76	9	0.247	0.081	0.133	1.912	1.968	1.161	myb domain protein 11 (MYB11)	Member of the R2R3 factor gene family.
AT1G24580.1	AT1G24580	3.81222	4.24316e-09	1.74791	2.62495e-10	8	13	13	189	210	36	0.396	0.352	0.575	5.737	5.437	4.645	RING/U-box superfamily protein
AT3G50260.1	AT3G50260	3.81088	8.89543e-13	1.11778	1.98918e-14	36	70	27	703	813	132	1.781	1.894	1.195	21.338	21.05	17.032	cooperatively regulated by ethylene and jasmonate 1 (CEJ1)	Encodes a member of the DREB subfamily A-5 of ERF/AP2 transcription factor family. The protein contains one AP2 domain. Involved in defense and freezing stress responses. There are 16 members in this subfamily including RAP2.1, RAP2.9 and RAP2.10.
AT5G19875.1	AT5G19875	3.80235	2.66668e-17	3.41297	1.225e-19	36	81	53	900	1010	197	1.781	2.192	2.346	27.318	26.151	25.419	unknown protein
AT2G11810.1	AT2G11810	3.80226	1.96874e-15	3.4608	1.69785e-17	67	115	76	1472	1508	270	3.314	3.112	3.364	44.68	39.045	34.839	monogalactosyldiacylglycerol synthase type C (MGDC)	MGD3 is the major enzyme for galactolipid metabolism during phosphate starvation. Does not contribute to galactolipid synthesis under P1-sufficient conditions.
AT1G01520.1	AT1G01520	3.79297	1.06381e-09	2.73925	5.47696e-11	8	21	13	242	246	40	0.396	0.568	0.575	7.346	6.369	5.161	Homeodomain-like superfamily protein
AT5G45340.1	AT5G45340	3.78065	9.59917e-10	1.28098	4.87551e-11	27	64	23	526	704	135	1.335	1.732	1.018	15.966	18.228	17.419		Encodes a protein with ABA 8'-hydroxylase activity
AT3G47420.1	AT3G47420	3.76817	1.96854e-18	6.42965	6.22767e-21	276	650	309	6233	6953	1428	13.652	17.588	13.677	189.192	180.027	184.259	phosphate starvation-induced gene 3 (PS3)	Encodes a Pi starvation-responsive protein AtPS3. A member of the phosphate starvation-induced glycerol-3-phosphate permease gene family: AT3G47420(G3Pp1), AT4G25220(G3Pp2), AT1G30560(G3Pp3), AT4G17550(G3Pp4) and AT2G13100(G3Pp5).
AT1G26790.1	AT1G26790	3.75323	1.3063e-06	1.66506	1.5851e-07	2	4	3	57	59	9	0.099	0.108	0.133	1.73	1.528	1.161	Dof-type zinc finger DNA-binding family protein
AT4G40020.1	AT4G40020	3.74463	4.22694e-07	-1.46588	4.52094e-08	5	6	5	93	94	19	0.247	0.162	0.221	2.823	2.434	2.452	Myosin heavy chain-related protein
AT1G62570.1	AT1G62570	3.72954	2.05636e-19	4.65424	4.09935e-22	218	579	350	5330	6205	1401	10.783	15.667	15.491	161.783	160.66	180.775	flavin-monooxygenase glucosinolate S-oxygenase 4 (FMO GS-OX4)	belongs to the flavin-monooxygenase (FMO) family, encodes a glucosinolate S-oxygenase that catalyzes the conversion of methylthioalkyl glucosinolates to methylsulfinylalkyl glucosinolates
AT5G45870.1	AT5G45870	3.72949	4.06704e-05	-2.49718	7.41325e-06	0	5	0	19	23	3	0	0.135	0	0.577	0.596	0.387	PYR1-like 12 (PYL12)	Encodes a member of the PYR (pyrabactin resistance )/PYL(PYR1-like)/RCAR (regulatory components of ABA receptor) family proteins with 14 members. PYR/PYL/RCAR family proteins function as abscisic acid sensors. Mediate ABA-dependent regulation of protein phosphatase 2Cs ABI1 and ABI2.
AT4G32630.2	AT4G32630	3.72408	0.000480048	-4.48815	0.000117791	0	0	0	10	5	2	0	0	0	0.304	0.129	0.258	ArfGap/RecO-like zinc finger domain-containing protein
AT5G63130.1	AT5G63130	3.72309	3.39545e-14	1.74236	4.6172e-16	19	43	18	399	452	84	0.94	1.164	0.797	12.111	11.703	10.839	Octicosapeptide/Phox/Bem1p family protein
AT1G32900.1	AT1G32900	3.7218	6.73218e-18	7.36972	2.47989e-20	228	536	465	6247	6795	1288	11.277	14.503	20.581	189.617	175.937	166.194	UDP-Glycosyltransferase superfamily protein
AT1G76590.1	AT1G76590	3.72003	6.05445e-20	3.53371	8.3962e-23	151	295	177	3264	3634	614	7.469	7.982	7.834	99.073	94.092	79.226	PLATZ transcription factor family protein
AT1G27730.1	AT1G27730	3.71425	2.93036e-13	3.94756	5.49879e-15	102	231	98	2131	2372	460	5.045	6.25	4.338	64.683	61.416	59.355	salt tolerance zinc finger (STZ)	Related to Cys2/His2-type zinc-finger proteins found in higher plants. Compensated for a subset of calcineurin deficiency in yeast. Salt tolerance produced by ZAT10 appeared to be partially dependent on ENA1/PMR2, a P-type ATPase required for Li+ and Na+ efflux in yeast. The protein is localized to the nucleus, acts as a transcriptional repressor and is responsive to chitin oligomers. Also involv…
AT2G21320.1	AT2G21320	3.69523	8.30798e-18	4.59983	3.27639e-20	85	148	91	1610	1864	319	4.204	4.005	4.028	48.869	48.263	41.162	B-box zinc finger family protein
AT1G20320.1	AT1G20320	3.69266	1.73781e-05	-5.14088	2.84452e-06	0	0	0	5	7	4	0	0	0	0.152	0.181	0.516	Haloacid dehalogenase-like hydrolase (HAD) superfamily protein
AT2G40925.1	AT2G40925	3.69163	4.30486e-05	-4.40146	7.8952e-06	0	0	1	12	9	2	0	0	0.044	0.364	0.233	0.258	F-box and associated interaction domains-containing protein
AT3G60120.1	AT3G60120	3.67672	0.0144216	-2.38715	0.00554301	2	1	0	24	13	5	0.099	0.027	0	0.728	0.337	0.645	beta glucosidase 27 (BGLU27)
AT2G31035.1	AT2G31035	3.64726	0.00106217	-3.24329	0.00028854	0	2	0	19	11	2	0	0.054	0	0.577	0.285	0.258	BEST Arabidopsis thaliana protein match is: OSBP(oxysterol binding protein)-related protein 1B (TAIR:AT2G31030.1)
AT5G15853.1	AT5G15853	3.63652	0.000487996	-2.02374	0.000120059	1	0	1	11	15	4	0.049	0	0.044	0.334	0.388	0.516	unknown protein
AT3G05660.1	AT3G05660	3.63199	3.43296e-16	2.32088	2.29112e-18	55	121	87	1303	1274	288	2.72	3.274	3.851	39.55	32.986	37.161	receptor like protein 33 (RLP33)
AT4G17090.1	AT4G17090	3.63138	5.13492e-21	10.0503	2.58642e-24	5745	9864	5412	98254	113169	21879	284.16	266.902	239.541	2982.34	2930.18	2823.11	chloroplast beta-amylase (CT-BMY)	Encodes a beta-amylase targeted to the chloroplast. Transgenic BMY8 RNAi lines fail to accumulate maltose during cold shock suggesting that maltose accumulation coincides with BMY8 expression. Apart from maltose, the sugar content of the RNAi lines were similar to wildtype (glucose and sucrose unaffected).
AT2G46790.1	AT2G46790	3.62378	1.06157e-10	2.68764	4.20948e-12	87.1695	187.988	105.245	1736	1978.28	412.79	4.312	5.087	4.658	52.693	51.222	53.264	pseudo-response regulator 9 (PRR9)	Pseudo-response regulator PRR9. Involved in clock function. PRR7 and PRR9 are partially redundant essential components of a temperature-sensitive circadian system. CCA1 and LHY had a positive effect on PRR9. Interact with TOC1 in a yeast two-hybrid assay. Acts as transcriptional repressor of CCA1 and LHY.
AT2G46830.1	AT2G46830	3.6182	3.43296e-16	6.57259	2.27863e-18	205	412	317	4230	4976	970	10.14	11.148	14.031	128.395	128.839	125.162	circadian clock associated 1 (CCA1)	Encodes a transcriptional repressor that performs overlapping functions with LHY in a regulatory feedback loop that is closely associated with the circadian oscillator of Arabidopsis. Binds to the evening element in the promoter of TOC1 and represses TOC1 transcription. CCA1 and LHY colocalize in the nucleus and form heterodimers in vivo. CCA1 and LHY function synergistically in regulating circad…
AT1G78070.1	AT1G78070	3.61623	4.40479e-22	5.78964	7.63561e-26	325	647	359	6031	7108	1368	16.075	17.507	15.89	183.061	184.041	176.517	Transducin/WD40 repeat-like superfamily protein
AT4G25490.1	AT4G25490	3.61479	1.00152e-08	-0.956643	6.88365e-10	5	20	7	152	153.172	31.1697	0.247	0.541	0.31	4.614	3.966	4.022	C-repeat/DRE binding factor 1 (CBF1)	Transcriptional activator that binds to the DRE/CRT regulatory element and induces COR (cold-regulated) gene expression increasing plant freezing tolerance. It encodes a member of the DREB subfamily A-1 of ERF/AP2 transcription factor family (CBF1). The protein contains one AP2 domain. There are six members in this subfamily, including CBF1, CBF2, and CBF3. This gene is involved in response to lo…
AT1G07500.1	AT1G07500	3.61393	3.23524e-05	-1.96944	5.71196e-06	0	2	0	11	15	3	0	0.054	0	0.334	0.388	0.387	unknown protein
AT1G32860.1	AT1G32860	3.61164	9.43631e-20	4.17306	1.3495e-22	258	554	323	5211	5832	1186	12.761	14.99	14.296	158.171	151.002	153.033	Glycosyl hydrolase superfamily protein
AT5G17040.1	AT5G17040	3.60945	1.22718e-13	2.84197	2.01028e-15	32	50	40	575.363	626.871	122.333	1.583	1.353	1.77	17.464	16.231	15.785	UDP-Glycosyltransferase superfamily protein
AT3G48630.1	AT3G48630	3.60809	0.000102404	-2.45987	2.0818e-05	0	3	0	20.2431	16.263	1	0	0.081	0	0.614	0.421	0.129	unknown protein
AT1G64890.1	AT1G64890	3.59125	4.292e-20	3.34687	5.58007e-23	161	315	183	2915	3377	700	7.963	8.523	8.1	88.48	87.437	90.323	Major facilitator superfamily protein
AT1G27710.1	AT1G27710	3.58406	9.90824e-05	-5.30121	2.00569e-05	0	0	0	10	8	0	0	0	0	0.304	0.207	0	Glycine-rich protein family
AT5G20830.1	AT5G20830	3.57085	1.00031e-19	6.20474	1.47391e-22	745	1091	709	11180	12754	2748	36.849	29.521	31.381	339.35	330.227	354.583	sucrose synthase 1 (SUS1)	Encodes a protein with sucrose synthase activity (SUS1).
AT1G73510.1	AT1G73510	3.54672	0.000177874	-4.1666	3.8851e-05	0	1	1	20	11	3	0	0.027	0.044	0.607	0.285	0.387	unknown protein
AT1G59530.1	AT1G59530	3.5407	5.61888e-05	-4.94366	1.06363e-05	0	0	0	9	5	1	0	0	0	0.273	0.129	0.129	basic leucine-zipper 4 (bZIP4)
AT4G39610.1	AT4G39610	3.5407	0.000936251	-4.45018	0.000250303	0	0	0	9	5	1	0	0	0	0.273	0.129	0.129	Protein of unknown function, DUF617
AT2G20160.1	AT2G20160	3.53411	6.9772e-05	-5.27296	1.3646e-05	0	0	0	7	5	2	0	0	0	0.212	0.129	0.258	MEIDOS (MEO)
AT5G47850.1	AT5G47850	3.52383	2.41973e-05	-1.98959	4.14422e-06	0	8	2	41	28	10	0	0.216	0.089	1.244	0.725	1.29	CRINKLY4 related 4 (CCR4)
AT1G09360.1	AT1G09360	3.52247	9.57718e-05	-5.23409	1.93038e-05	0	0	0	7	10	0	0	0	0	0.212	0.259	0	Plant invertase/pectin methylesterase inhibitor superfamily protein
AT3G15870.1	AT3G15870	3.5175	0.00156632	-4.15362	0.000444611	0	0	0	6	7	1	0	0	0	0.182	0.181	0.129	Fatty acid desaturase family protein
AT3G08750.1	AT3G08750	3.50546	6.26547e-05	-5.33084	1.20856e-05	0	0	0	10	7	0	0	0	0	0.304	0.181	0	F-box and associated interaction domains-containing protein
AT5G09876.1	AT5G09876	3.50403	0.00741083	-3.28988	0.00259628	1	0	0	10	9	1	0.049	0	0	0.304	0.233	0.129	unknown protein
AT4G12000.1	AT4G12000	3.49944	2.0413e-13	2.78185	3.68283e-15	57	82	41	768	832	177	2.819	2.219	1.815	23.311	21.542	22.839	SNARE associated Golgi protein family
AT3G28880.1	AT3G28880	3.49424	6.98107e-17	1.6358	3.88601e-19	58	114	59	1007	1031	244	2.869	3.085	2.611	30.566	26.695	31.484	Ankyrin repeat family protein
AT1G30190.1	AT1G30190	3.49228	0.00220795	-1.23886	0.000653918	1	3	3	36	39	6	0.049	0.081	0.133	1.093	1.01	0.774	unknown protein
AT1G46768.1	AT1G46768	3.48394	5.62417e-12	2.08663	1.5418e-13	35	50	29	494	536	102	1.731	1.353	1.284	14.995	13.878	13.161	related to AP2 1 (RAP2.1)	encodes a member of the DREB subfamily A-5 of ERF/AP2 transcription factor family (RAP2.1). The protein contains one AP2 domain. There are 16 members in this subfamily including RAP2.9 and RAP2.10.
AT1G28040.1	AT1G28040	3.47754	4.78364e-05	-5.0145	8.86866e-06	0	0	0	8	5	1	0	0	0	0.243	0.129	0.129	RING/U-box superfamily protein
ATCG00590.1	ATCG00590	3.47754	0.00903576	-3.57177	0.00325914	0	0	0	8	5	1	0	0	0	0.243	0.129	0.129	electron carriers
AT4G13800.1	AT4G13800	3.47608	5.69639e-17	2.39078	3.05101e-19	57	123	77	1143	1163	235	2.819	3.328	3.408	34.694	30.112	30.323	Protein of unknown function (DUF803)
AT5G20790.1	AT5G20790	3.46974	1.1276e-14	4.9893	1.28031e-16	136	273	161	2438	2559	556	6.727	7.387	7.126	74.001	66.258	71.742	unknown protein
AT5G24110.1	AT5G24110	3.45667	1.56917e-07	0.246959	1.51715e-08	6	17	7	140	130	26	0.297	0.46	0.31	4.249	3.366	3.355		member of WRKY Transcription Factor
AT2G29090.1	AT2G29090	3.45471	2.07838e-20	4.517	2.34183e-23	146	257	170	2452	2554	547	7.221	6.954	7.524	74.426	66.128	70.581	cytochrome P450, family 707, subfamily A, polypeptide 2 (CYP707A2)	Encodes a protein with ABA 8'-hydroxylase activity, involved in ABA catabolism. Member of the CYP707A gene family. This gene predominantly accumulates in dry seeds and is up-regulated immediately following imbibition. CYP707A2 appears to play a major role in the rapid decrease in ABA levels during early seed imbibition.
AT3G21560.1	AT3G21560	3.44519	8.70086e-22	7.27493	2.26241e-25	837	1489	986	13642	15193	3170	41.4	40.29	43.641	414.08	393.378	409.035	UGT84A2	Encodes a protein with sinapic acid:UDP-glucose glucosyltransferase activity. Mutants defective in this gene are hyper-fluorescent (which accumulate in their trichomes a compound that is likely to be 3',5'-dimethoxynaringenin chalcone or sinapoyltriacetic acid lactone, potential products of the concerted action of 4-coumarate CoA ligase and chalcone synthase on sinapic acid). Also shown to be req…
AT1G49450.1	AT1G49450	3.44448	9.15891e-12	0.44144	2.6894e-13	14	31	16	253	285	57	0.692	0.839	0.708	7.679	7.379	7.355	Transducin/WD40 repeat-like superfamily protein
AT4G17550.1	AT4G17550	3.43924	5.13492e-21	4.89224	3.33798e-24	229	461	328	4208	4485	980	11.327	12.474	14.518	127.727	116.126	126.452	Major facilitator superfamily protein	Encodes a member of the phosphate starvation-induced glycerol-3-phosphate permease gene family: AT3G47420(G3Pp1), AT4G25220(G3Pp2), AT1G30560(G3Pp3), AT4G17550(G3Pp4) and AT2G13100(G3Pp5).
AT1G20030.2	AT1G20030	3.43492	1.37107e-18	3.4568	3.80274e-21	307	537	238	4276	4944	985	15.185	14.53	10.534	129.791	128.01	127.097	Pathogenesis-related thaumatin superfamily protein
AT5G42965.1	AT5G42965	3.43175	0.00455455	-4.5969	0.00148726	0	0	0	4	6	3	0	0	0	0.121	0.155	0.387	Polynucleotidyl transferase, ribonuclease H-like superfamily protein
AT1G80120.1	AT1G80120	3.42418	2.01756e-12	2.011	4.94881e-14	26	62	46	530	621	119	1.286	1.678	2.036	16.087	16.079	15.355	Protein of unknown function (DUF567)
AT5G37420.1	AT5G37420	3.41727	0.000203336	-2.92406	4.52317e-05	2	2.00016	2	29.0267	33.0044	6.70644	0.099	0.054	0.089	0.881	0.855	0.865		Note that previous reports (Plant Cell 2003,15:1538
AT1G69870.1	AT1G69870	3.41302	1.22418e-20	7.4664	1.01166e-23	1510	3235	1645	25165	28352	5707	74.688	87.533	72.81	763.841	734.092	736.391	nitrate transporter 1.7 (NRT1.7)	Encodes a low affinity nitrate transporter NRT1.7. Expressed in phloem. Responsible for source-to-sink remobilization of nitrate.
AT1G51780.1	AT1G51780	3.41047	0.00201505	-3.56283	0.000590674	0	5	0	16	13	6	0	0.135	0	0.486	0.337	0.774	IAA-leucine resistant (ILR)-like gene 5 (ILL5)	encodes a member of the six Arabidopsis IAA-amino acid conjugate hydrolase subfamily and conjugates and is very similar to IAR3.
AT5G53970.1	AT5G53970	3.40217	9.34851e-19	6.01822	2.47133e-21	228	537	404	4556	5165	1061	11.277	14.53	17.881	138.29	133.732	136.904	Tyrosine transaminase family protein	encodes tyrosine aminotransferase which is strongly induced upon aging and coronatine treatment
AT5G05290.1	AT5G05290	3.39611	0.000951509	-2.60238	0.000254771	0	0	4	10	18	1	0	0	0.177	0.304	0.466	0.129	expansin A2 (EXPA2)	Encodes an expansin. Naming convention from the Expansin Working Group (Kende et al, 2004. Plant Mol Bio)
AT1G01060.1	AT1G01060	3.38707	8.28868e-16	6.50033	6.1065e-18	142	289	230	2616	2880	590	7.024	7.82	10.18	79.404	74.569	76.129	LATE ELONGATED HYPOCOTYL (LHY)	LHY encodes a myb-related putative transcription factor involved in circadian rhythm along with another myb transcription factor CCA1
AT1G06920.1	AT1G06920	3.38616	2.23441e-05	-5.17612	3.78228e-06	0	0	0	4	8	1	0	0	0	0.121	0.207	0.129	ovate family protein 4 (OFP4)	Encodes OFP4, a member of the plant specific ovate family proteins. Members of this family have been shown to bind to KNOX and BELL- like TALE class homeodomain proteins. OFP4 interacts with KNAT7 to regulate secondary cell wall formation.
AT3G14820.1	AT3G14820	3.37447	0.000530411	-5.11776	0.000131597	0	0	0	5	3	8	0	0	0	0.152	0.078	1.032	GDSL-like Lipase/Acylhydrolase superfamily protein
AT5G24120.1	AT5G24120	3.36483	2.03508e-16	4.59047	1.26999e-18	172	453	279	3524	3901	762	8.507	12.257	12.349	106.965	101.005	98.323	sigma factor E (SIGE)	Encodes a specialized sigma factor that functions in regulation of plastid genes and is responsible for the light-dependent transcription at the psbD LRP. Activation of SIG5 is dependent upon blue light and mediated by cryptochromes.
AT5G65300.1	AT5G65300	3.35463	1.63298e-10	1.17956	6.79378e-12	24	58	22	366	463	98	1.187	1.569	0.974	11.109	11.988	12.645	unknown protein
AT4G14368.1	AT4G14368	3.33171	0.000165911	-3.55084	3.59575e-05	3	3	2	63	25	6	0.148	0.081	0.089	1.912	0.647	0.774	Regulator of chromosome condensation (RCC1) family protein
AT4G14580.1	AT4G14580	3.32975	1.02476e-15	2.27831	7.9494e-18	64	139	74	1076	1148	236	3.166	3.761	3.275	32.66	29.724	30.452	CBL-interacting protein kinase 4 (CIPK4)	CBL-interacting protein kinase
AT5G22670.1	AT5G22670	3.32544	2.02338e-05	-5.37831	3.37683e-06	0	0	0	6	5	1	0	0	0	0.182	0.129	0.129	F-box/RNI-like/FBD-like domains-containing protein
AT3G51240.1	AT3G51240	3.32315	1.83475e-15	7.2691	1.54254e-17	343	774	460	5739	6381	1446	16.966	20.943	20.36	174.198	165.217	186.582	flavanone 3-hydroxylase (F3H)	Encodes flavanone 3-hydroxylase that is coordinately expressed with chalcone synthase and chalcone isomerases. Regulates flavonoid biosynthesis. Not responsive to auxin or ethylene stimulus (qRT-PCR).
AT5G47230.1	AT5G47230	3.31924	5.06667e-14	2.641	7.20203e-16	61	156	69	1036	1156	271	3.017	4.221	3.054	31.446	29.931	34.968	ethylene responsive element binding factor 5 (ERF5)	encodes a member of the ERF (ethylene response factor) subfamily B-3 of ERF/AP2 transcription factor family (ATERF-5). The protein contains one AP2 domain. There are 18 members in this subfamily including ATERF-1, ATERF-2, AND ATERF-5.
AT1G20440.1	AT1G20440	3.30064	1.872e-19	7.86673	3.3262e-22	3768	8782	5735	66158	76550	14970	186.373	237.625	253.838	2008.12	1982.04	1931.62	cold-regulated 47 (COR47)	Belongs to the dehydrin protein family, which contains highly conserved stretches of 7-17 residues that are repetitively scattered in their sequences, the K-, S-, Y- and lysine rich segments. Cold regulated gene, amino acid sequence homology with Group II LEA (late embryogenesis abundant) proteins. Also responds to osmotic stress, ABA, dehydration and inhibits e.coli growth while overexpressed. C…
AT5G47060.1	AT5G47060	3.29728	7.49178e-07	4.41009	8.55508e-08	237	418	290	3663	3875	773	11.723	11.31	12.836	111.184	100.332	99.742	Protein of unknown function (DUF581)
AT1G50050.1	AT1G50050	3.28019	0.000209828	-4.22953	4.68578e-05	0	1	0	8.00506	7	3	0	0.027	0	0.243	0.181	0.387	CAP (Cysteine-rich secretory proteins, Antigen 5, and Pathogenesis-related 1 protein) superfamily protein
AT1G29680.1	AT1G29680	3.26112	0.000932948	-4.03111	0.000249339	1	0	2	11	18	1	0.049	0	0.089	0.334	0.466	0.129	Protein of unknown function (DUF1264)
AT1G73480.1	AT1G73480	3.25945	1.21349e-19	4.52867	1.94579e-22	350	712	392	5144	5747	1236	17.312	19.265	17.35	156.137	148.802	159.485	alpha/beta-Hydrolases superfamily protein
AT2G17840.1	AT2G17840	3.25517	1.67612e-21	6.00236	5.81105e-25	1000	2044	1101	14549	16863	3348	49.462	55.307	48.732	441.61	436.618	432.002	EARLY-RESPONSIVE TO DEHYDRATION 7 (ERD7)	Identified as drought-inducible gene by differential hybridization. Upregulated by high light, drought, cold and salt stress determined by microarray analysis.
AT5G17050.1	AT5G17050	3.24848	1.44308e-18	6.97062	4.10824e-21	418	841	545	6447.35	7038.78	1522	20.675	22.756	24.122	195.698	182.248	196.388	UDP-glucosyl transferase 78D2 (UGT78D2)	The At5g17050 encodes a anthocyanidin 3-O-glucosyltransferase which specifically glucosylates the 3-position of the flavonoid C-ring. Anthocyanidins such as cyanidin and pelargonidin as well as flavonols such as kaempferol and quercetin are accepted substrates.
AT3G21890.1	AT3G21890	3.23792	2.75078e-12	2.89555	6.9738e-14	19	46	21	315	343	62	0.94	1.245	0.929	9.561	8.881	8	B-box type zinc finger family protein
AT5G35917.1	AT5G35917	3.2309	0.000578457	-3.42422	0.000145322	0	0	0	5	5	1	0	0	0	0.152	0.129	0.129	cytochrome P450, family 79, subfamily A, polypeptide 3 pseudogene (CYP79A3P)	a pseudogene with cytochrome P450 domain
AT3G12960.1	AT3G12960	3.22944	0.00274409	-4.41455	0.000835772	0	0	0	6	7	0	0	0	0	0.182	0.181	0	unknown protein
AT2G31380.1	AT2G31380	3.22746	1.21349e-19	5.70898	1.92261e-22	174	348	220	2531	2996	608	8.606	9.416	9.737	76.824	77.573	78.452	salt tolerance homologue (STH)	a B-box zinc finger protein that interacts with COP1. contains a novel 11 amino acid motif at the C-terminus (also found at the N-terminus of HY5) that is involved in the COP1 interaction.
AT1G07160.1	AT1G07160	3.21268	2.69973e-06	-0.46952	3.54973e-07	3	11	12	76	99	31	0.148	0.298	0.531	2.307	2.563	4	Protein phosphatase 2C family protein
AT3G22830.1	AT3G22830	3.20624	6.29547e-08	0.662592	5.42925e-09	16	31	20	255	261	44	0.791	0.839	0.885	7.74	6.758	5.677	heat shock transcription factor A6B (HSFA6B)	member of Heat Stress Transcription Factor (Hsf) family
AT1G23110.1	AT1G23110	3.20518	1.93302e-07	1.90514	1.90999e-08	32	31	13	270	271	47	1.583	0.839	0.575	8.195	7.017	6.065	unknown protein
AT5G65165.1	AT5G65165	3.20007	7.68793e-05	-2.72576	1.52193e-05	1	3	2	23	33	4	0.049	0.081	0.089	0.698	0.854	0.516	succinate dehydrogenase 2-3 (SDH2-3)	One of three isoforms of the iron-sulfur component of the succinate dehydrogenase complex, a component of the mitochondrial respiratory chain complex II. The product of the nuclear encoded gene is imported into the mitochondrion. Transcripts appear during seed maturation, persist through dessication, are abundant in dry seeds, and markedly decline during germination.
AT1G33760.1	AT1G33760	3.19422	0.0013303	-2.44824	0.000371734	1	3	0	12	23	2	0.049	0.081	0	0.364	0.596	0.258	Integrase-type DNA-binding superfamily protein	encodes a member of the DREB subfamily A-4 of ERF/AP2 transcription factor family. The protein contains one AP2 domain. There are 17 members in this subfamily including TINY.
AT4G36110.1	AT4G36110	3.19309	3.19234e-11	0.864493	1.09432e-12	12	31	15	189	227	55	0.594	0.839	0.664	5.737	5.877	7.097	SAUR-like auxin-responsive protein family
AT3G15750.1	AT3G15750	3.19251	8.58336e-19	2.11783	2.23186e-21	99	177.739	112	1329.72	1537.9	296	4.897	4.809	4.957	40.361	39.819	38.194	Essential protein Yae1, N-terminal
AT1G16420.1	AT1G16420	3.18681	2.24846e-05	0.729984	3.80996e-06	4	8	13	85	88	21	0.198	0.216	0.575	2.58	2.279	2.71	metacaspase 8 (MC8)	Encodes a metacaspase (cysteine-type endopeptidase) that is involved in promoting programmed cell death in response to hydrogen peroxide (H2O2), UV light, and methyl viologen (MV). Transcript levels rise in response to UV-C, H2O2, and MV. In vitro assays demonstrate that this enzyme has a preference for cleaving after an arginine residue, and it has a pH optimum of 8.0.
AT3G63060.1	AT3G63060	3.1858	2.19698e-06	-0.178318	2.80871e-07	7	12	2	63	81	13	0.346	0.325	0.089	1.912	2.097	1.677	EID1-like 3 (EDL3)	EDL3 is an F-box protein involved that mediated the regulation of abscisic acid signalling.
AT5G37760.1	AT5G37760	3.17764	0.000251611	-3.04616	5.73662e-05	0	2	2	17	14	5	0	0.054	0.089	0.516	0.362	0.645	Chaperone DnaJ-domain superfamily protein
AT2G31100.1	AT2G31100	3.17698	3.99606e-05	-2.78551	7.26824e-06	1	1	2	16	19	5	0.049	0.027	0.089	0.486	0.492	0.645	alpha/beta-Hydrolases superfamily protein
AT2G45130.1	AT2G45130	3.16694	3.68228e-06	-1.23129	4.99827e-07	5	4	6	60	54	11	0.247	0.108	0.266	1.821	1.398	1.419	SPX domain gene 3 (SPX3)	Expression is upregulated in the shoot of cax1/cax3 mutant.
AT1G53035.1	AT1G53035	3.15499	6.72902e-11	2.09992	2.52247e-12	102	200	142	1475	1757	312	5.045	5.412	6.285	44.771	45.492	40.258	unknown protein
AT5G46710.1	AT5G46710	3.15117	2.879e-12	3.59347	7.32384e-14	166	392	298	2922	3204	608	8.211	10.607	13.19	88.692	82.958	78.452	PLATZ transcription factor family protein
AT5G37550.1	AT5G37550	3.14629	9.21611e-11	1.41645	3.5979e-12	10	14	7	105	114	30	0.495	0.379	0.31	3.187	2.952	3.871	unknown protein
AT4G18680.1	AT4G18680	3.13957	0.000272446	-3.99664	6.28486e-05	0	1	1	10	12	2	0	0.027	0.044	0.304	0.311	0.258	unknown protein
AT2G34990.1	AT2G34990	3.13358	0.000527873	-4.87435	0.000130876	0	0	0	5	7	0	0	0	0	0.152	0.181	0	RING/U-box superfamily protein
AT1G10410.1	AT1G10410	3.13295	2.02917e-20	5.57524	2.11051e-23	523	1079	624	7280	8261	1665	25.869	29.196	27.619	220.972	213.894	214.84	Protein of unknown function (DUF1336)
AT5G17350.1	AT5G17350	3.13103	7.92792e-06	-0.496023	1.18704e-06	2	3	7	42	45	6	0.099	0.081	0.31	1.275	1.165	0.774	unknown protein
AT1G78840.1	AT1G78840	3.11753	0.000467483	-5.10555	0.000114262	0	0	0	4	5	1	0	0	0	0.121	0.129	0.129	F-box/RNI-like/FBD-like domains-containing protein
AT1G69480.1	AT1G69480	3.11482	5.72254e-08	1.44454	4.87315e-09	8	35	14	202	177	41	0.396	0.947	0.62	6.131	4.583	5.29	EXS (ERD1/XPR1/SYG1) family protein
AT3G15440.1	AT3G15440	3.11376	0.000151555	-3.67511	3.25442e-05	1	5	3	28	41	6	0.049	0.135	0.133	0.85	1.062	0.774	BEST Arabidopsis thaliana protein match is: RING/U-box superfamily protein (TAIR:AT3G15740.1)
AT3G48700.1	AT3G48700	3.10004	8.57784e-09	2.20999	5.7768e-10	14	22.0075	19	168	208	47	0.692	0.595	0.841	5.099	5.386	6.065	carboxyesterase 13 (CXE13)
AT1G72760.1	AT1G72760	3.09566	5.32343e-06	-2.19529	7.60622e-07	6	3	3	36	47	9	0.297	0.081	0.133	1.093	1.217	1.161	Protein kinase superfamily protein
AT5G49920.1	AT5G49920	3.09504	0.00168044	-3.57393	0.000482176	0	0	4	13	7	2	0	0	0.177	0.395	0.181	0.258	Octicosapeptide/Phox/Bem1p family protein
AT5G24190.1	AT5G24190	3.07845	0.00292654	-1.9487	0.000898697	2	0	0	10	5	2	0.099	0	0	0.304	0.129	0.258	Lipase class 3-related protein
AT3G56790.1	AT3G56790	3.06064	0.000196762	-2.55882	4.35903e-05	1	3	2	25	21	7	0.049	0.081	0.089	0.759	0.544	0.903	RNA splicing factor-related
AT3G05800.1	AT3G05800	3.04756	6.27429e-17	4.86199	3.42605e-19	498	845	478	5876	6788	1152	24.632	22.864	21.157	178.356	175.755	148.646	AtBS1(activation-tagged BRI1 suppressor 1)-interacting factor 1 (AIF1)
AT1G07430.1	AT1G07430	3.03883	9.04278e-05	-1.66635	1.81261e-05	0	5	5	27	23	9	0	0.135	0.221	0.82	0.596	1.161	highly ABA-induced PP2C gene 2 (HAI2)	Encodes a member of the group A protein phosphatase 2C (PP2C) family that is responsible for negatively regulating seed dormancy.
AT3G21420.1	AT3G21420	3.03498	1.92959e-10	2.17872	8.17828e-12	43	94	78	675	713	153	2.127	2.543	3.452	20.488	18.461	19.742	2-oxoglutarate (2OG) and Fe(II)-dependent oxygenase superfamily protein
AT5G67140.1	AT5G67140	3.03473	7.66021e-09	2.5493	5.10238e-10	20	58	30	326	368	81	0.989	1.569	1.328	9.895	9.528	10.452	F-box/RNI-like superfamily protein
AT5G13170.1	AT5G13170	3.03127	4.3023e-08	1.75423	3.49405e-09	10	10	18	116	120	26	0.495	0.271	0.797	3.521	3.107	3.355	senescence-associated gene 29 (SAG29)	Encodes a member of the SWEET sucrose efflux transporter family proteins.
AT3G17150.1	AT3G17150	3.02903	0.000758594	-5.23221	0.000197645	0	0	0	2	4	6	0	0	0	0.061	0.104	0.774	Plant invertase/pectin methylesterase inhibitor superfamily protein
AT3G17980.1	AT3G17980	3.02836	0.000152457	-2.88776	3.27642e-05	0	3	2	12	22	4	0	0.081	0.089	0.364	0.57	0.516	Calcium-dependent lipid-binding (CaLB domain) family protein
AT5G61350.1	AT5G61350	3.02121	4.83085e-15	2.07732	4.98264e-17	49	63	60	546	545	126	2.424	1.705	2.656	16.573	14.111	16.258	Protein kinase superfamily protein
AT5G50800.1	AT5G50800	3.00333	8.22759e-13	2.05113	1.80775e-14	40	66	39	441	484	105	1.978	1.786	1.726	13.386	12.532	13.548	Nodulin MtN3 family protein	Encodes a member of the SWEET sucrose efflux transporter family proteins.
AT1G68765.1	AT1G68765	3.00088	0.000132247	-3.56658	2.78133e-05	0	1	0	7	7	1	0	0.027	0	0.212	0.181	0.129	INFLORESCENCE DEFICIENT IN ABSCISSION (IDA)	Encodes a small protein of 77 amino acids. Loss of function mutations are defective in the process of ethylene independent floral organ abscission. Although the mutants have a normal appearing abscission zone, the floral organs do not abscisce. The peptide appears to be secreted and may function as a ligand. Arabidopsis 35S:IDA lines constitutively overexpressing IDA exhibit earlier abscission of…
AT4G37760.1	AT4G37760	2.99893	1.67612e-21	6.80135	5.4663e-25	706	1214	832	8332	9549	1878	34.92	32.849	36.825	252.904	247.243	242.324	squalene epoxidase 3 (SQE3)
AT4G27560.1	AT4G27560	2.99493	3.15822e-20	6.80299	3.69543e-23	941.884	1810.84	1070.74	11236.5	13017.6	2638.8	46.588	48.998	47.392	341.065	337.052	340.492	UDP-Glycosyltransferase superfamily protein
AT4G17490.1	AT4G17490	2.98538	2.3856e-09	2.63024	1.36881e-10	63	162	70	759	1133	182	3.116	4.383	3.098	23.038	29.336	23.484	ethylene responsive element binding factor 6 (ERF6)	Encodes a member of the ERF (ethylene response factor) subfamily B-3 of ERF/AP2 transcription factor family (ATERF-6). The protein contains one AP2 domain. There are 18 members in this subfamily including ATERF-1, ATERF-2, AND ATERF-5. It is involved in the response to reactive oxygen species and light stress.
AT3G22910.1	AT3G22910	2.98526	5.20173e-09	1.43106	3.32054e-10	18	76	28	351	381	78	0.89	2.056	1.239	10.654	9.865	10.065	ATPase E1-E2 type family protein / haloacid dehalogenase-like hydrolase family protein
AT3G01840.1	AT3G01840	2.9839	3.71796e-06	-1.29269	5.06094e-07	4	11	9	78	76	18	0.198	0.298	0.398	2.368	1.968	2.323	Protein kinase superfamily protein	Encodes a LysM-containing receptor-like kinase. Induction of chitin-responsive genes by chitin treatment is not blocked in the mutant.
AT1G64340.1	AT1G64340	2.98357	0.00960452	-3.97248	0.00349342	0	0	1	3	8	3	0	0	0.044	0.091	0.207	0.387	unknown protein
AT3G22920.1	AT3G22920	2.98297	0.000582143	-5.16805	0.000146324	0	0	0	3	4	2	0	0	0	0.091	0.104	0.258	Cyclophilin-like peptidyl-prolyl cis-trans isomerase family protein
AT1G66700.1	AT1G66700	2.98215	0.000112825	0.881742	2.32349e-05	14	29	9	222	117	38.8837	0.692	0.785	0.398	6.738	3.029	5.017	PXMT1	A member of the Arabidopsis SABATH methyltransferase gene family. Encodes PXMT1, a methyltransferase that methylates 1,7-paraxanthine.
AT4G12432.1	AT4G12432	2.97938	0.00441339	-3.26333	0.001436	0	1	1	9	8	4	0	0.027	0.044	0.273	0.207	0.516	conserved peptide upstream open reading frame 26 (CPuORF26)	Upstream open reading frames (uORFs) are small open reading frames found in the 5' UTR of a mature mRNA, and can potentially mediate translational regulation of the largest, or major, ORF (mORF). CPuORF26 represents a conserved upstream opening reading frame relative to major ORF AT4G12430.1
AT5G42380.1	AT5G42380	2.97457	0.000839559	-0.470712	0.000221141	6	12	5	77	70	19	0.297	0.325	0.221	2.337	1.812	2.452	calmodulin like 37 (CML37)
AT3G55610.1	AT3G55610	2.97331	8.6389e-23	7.74715	7.48767e-27	1553	3042	1849	18208.7	21158.4	4585.85	76.815	82.311	81.839	552.694	547.835	591.726	delta 1-pyrroline-5-carboxylate synthase 2 (P5CS2)	encodes delta 1-pyrroline-5-carboxylate synthetase B. Gene expression is induced by dehydration, high salt and ABA. Knock-out mutations in P5CS2 are embryo-lethal. P5CS2 appears to be present in different cells and/or different subcellular locations from P5CS1 in a tissue-dependent manner. Mutants are defective in pollen development.
AT4G16915.1	AT4G16915	2.96656	9.36254e-05	-2.67414	1.88346e-05	3	3	0	21	17	2	0.148	0.081	0	0.637	0.44	0.258	unknown protein
AT5G15850.1	AT5G15850	2.96582	4.69012e-17	5.62445	2.39841e-19	127	289	243	1868	2141	452	6.282	7.82	10.755	56.7	55.435	58.323	CONSTANS-like 1 (COL1)	Homologous to the flowering-time gene CONSTANS.
ATCG00640.1	ATCG00640	2.95396	0.00923202	-0.71194	0.00333833	7	10	7	56	110	14	0.346	0.271	0.31	1.7	2.848	1.806	ribosomal protein L33 (RPL33)	encodes a chloroplast ribosomal protein L33, a constituent of the large subunit of the ribosomal complex
AT1G33670.1	AT1G33670	2.95249	0.00333453	-3.64409	0.00104552	0	0	0	3	8	0	0	0	0	0.091	0.207	0	Leucine-rich repeat (LRR) family protein
AT4G32190.1	AT4G32190	2.94892	2.33751e-18	6.50187	7.59753e-21	737	1298	812	7888	9132	2064	36.454	35.122	35.94	239.427	236.446	266.324	Myosin heavy chain-related protein
AT3G48510.1	AT3G48510	2.94723	1.0283e-06	-1.02947	1.21613e-07	3	8	4	42	56	11	0.148	0.216	0.177	1.275	1.45	1.419	unknown protein
AT1G21120.1	AT1G21120	2.93819	5.02165e-11	2.2649	1.82337e-12	47.8858	92.6059	64.192	681.453	548.229	161.807	2.369	2.506	2.841	20.684	14.195	20.878	O-methyltransferase family protein
AT1G32960.1	AT1G32960	2.93775	4.30344e-05	-1.58705	7.89072e-06	1	4	2	25	21	8	0.049	0.108	0.089	0.759	0.544	1.032	SBT3.3
AT5G20150.1	AT5G20150	2.9357	1.14936e-14	5.92789	1.31497e-16	489	945	539	5585	6277	1337	24.187	25.57	23.857	169.523	162.524	172.517	SPX domain gene 1 (SPX1)	Expression is upregulated in the shoot of cax1/cax3 mutant.
AT1G18310.1	AT1G18310	2.92182	0.00076896	-5.18828	0.000200713	0	0	0	7	2	1	0	0	0	0.212	0.052	0.129	glycosyl hydrolase family 81 protein
AT5G55370.1	AT5G55370	2.91371	0.00389578	-3.69512	0.00124648	0	0	0	3	3	3	0	0	0	0.091	0.078	0.387	MBOAT (membrane bound O-acyl transferase) family protein
AT3G04050.1	AT3G04050	2.91067	4.75712e-05	-1.02773	8.81536e-06	2	10	3	44	52	5	0.099	0.271	0.133	1.336	1.346	0.645	Pyruvate kinase family protein
AT3G49980.1	AT3G49980	2.90998	0.00240795	-4.2987	0.000720663	0	3	0	10	8	2	0	0.081	0	0.304	0.207	0.258	F-box and associated interaction domains-containing protein
AT3G50610.1	AT3G50610	2.90998	0.00109786	-2.31346	0.000299442	0	3	0	10	8	2	0	0.081	0	0.304	0.207	0.258	unknown protein
AT5G49480.1	AT5G49480	2.90941	5.67514e-16	7.87824	3.95968e-18	988	2426	2037	15254	17250	3301	48.869	65.643	90.16	463.009	446.638	425.938	Ca2+-binding protein 1 (CP1)	AtCP1 encodes a novel Ca2+-binding protein, which shares sequence similarities with calmodulins. The expression of AtCP1 is induced by NaCl.
AT3G61230.1	AT3G61230	2.90589	0.000855779	-2.88198	0.000225896	0	6	0	13	14	1	0	0.162	0	0.395	0.362	0.129	GATA type zinc finger transcription factor family protein	Encodes a member of the Arabidopsis LIM proteins: a family of actin bundlers with distinct expression patterns. WLIM1, WLIM2a, and WLIM2b are widely expressed, whereas PLIM2a, PLIM2b, and PLIM2c are predominantly expressed in pollen. Regulates actin cytoskeleton organization.
AT3G30460.1	AT3G30460	2.90355	3.25956e-09	1.42764	1.9409e-10	14	26	15	175	165	33	0.692	0.704	0.664	5.312	4.272	4.258	RING/U-box superfamily protein
AT3G17800.2	AT3G17800	2.89858	5.13492e-21	7.42893	2.75214e-24	1016	2164	1334	12368	14380	2866	50.254	58.554	59.044	375.41	372.328	369.809	FUNCTIONS IN: molecular_function unknown	mRNA level of the MEB5.2 gene (At3g17800) remains unchanged after cutting the inflorescence stem
AT5G52570.1	AT5G52570	2.89672	2.28165e-16	4.85965	1.43375e-18	87	208	165	1289	1439	276	4.303	5.628	7.303	39.125	37.259	35.613		Converts &#946
AT5G37440.1	AT5G37440	2.89666	7.04551e-08	0.657083	6.14631e-09	29.821	39.6322	44	296.099	371.313	67.8061	1.475	1.072	1.947	8.988	9.614	8.749	Chaperone DnaJ-domain superfamily protein
AT3G05630.1	AT3G05630	2.88294	1.42493e-12	3.15251	3.35313e-14	78	153	86	961	895	208	3.858	4.14	3.806	29.17	23.173	26.839	phospholipase D P2 (PLDP2)	Encodes a member of the PXPH-PLD subfamily of phospholipase D proteins. Regulates vesicle trafficking. Required for auxin transport and distribution and hence auxin responses. This subfamily is novel structurally different from the majority of plant PLDs by having phox homology (PX) and pleckstrin homology (PH) domains. Involved regulating root development in response to nutrient limitation. Play…
AT3G04150.2	AT3G04150	2.87759	0.00217556	-5.14551	0.00064338	0	0	0	5	2	2	0	0	0	0.152	0.052	0.258	RmlC-like cupins superfamily protein
AT5G10100.1	AT5G10100	2.86544	5.739e-08	1.25845	4.88966e-09	13	46	34	228	282	69	0.643	1.245	1.505	6.921	7.302	8.903	Haloacid dehalogenase-like hydrolase (HAD) superfamily protein
AT5G17850.1	AT5G17850	2.8652	6.66981e-13	1.81153	1.42212e-14	45	121	43	577	608	124	2.226	3.274	1.903	17.514	15.742	16	Sodium/calcium exchanger family protein
AT1G59670.1	AT1G59670	2.86449	0.00123176	-4.44784	0.000341796	1	0	2	7	10	3	0.049	0	0.089	0.212	0.259	0.387	glutathione S-transferase TAU 15 (GSTU15)	Encodes glutathione transferase belonging to the tau class of GSTs. Naming convention according to Wagner et al. (2002).
AT4G28703.1	AT4G28703	2.86332	8.32128e-09	-0.900361	5.5932e-10	13	12	14	105	123	22	0.643	0.325	0.62	3.187	3.185	2.839	RmlC-like cupins superfamily protein
AT5G40390.1	AT5G40390	2.86	4.88836e-18	6.13137	1.67359e-20	613	1316	826	7232	8672	1712	30.32	35.609	36.56	219.515	224.536	220.904	seed imbibition 1-like (SIP1)	Encodes a protein which might be involved in the formation of verbascose. A T-DNA insertion mutant was shown to have a decreased amount of verbascose (as well as mannitol) whereas the levels of raffinose and stachyose remained unchanged.
AT5G49330.1	AT5G49330	2.85966	5.91925e-14	4.76693	8.74741e-16	163	315	207	1888	2020	451	8.062	8.523	9.162	57.307	52.302	58.194	myb domain protein 111 (MYB111)	Member of the R2R3 factor gene family.
AT2G02120.1	AT2G02120	2.85891	8.70381e-09	2.17332	5.88049e-10	30	123	117	638.036	840.04	134	1.484	3.328	5.179	19.367	21.75	17.29	PDF2.1	Predicted to encode a PR (pathogenesis-related) protein. Belongs to the plant defensin (PDF) family with the following members: At1g75830/PDF1.1, At5g44420/PDF1.2a, At2g26020/PDF1.2b, At5g44430/PDF1.2c, At2g26010/PDF1.3, At1g19610/PDF1.4, At1g55010/PDF1.5, At2g02120/PDF2.1, At2g02100/PDF2.2, At2g02130/PDF2.3, At1g61070/PDF2.4, At5g63660/PDF2.5, At2g02140/PDF2.6, At5g38330/PDF3.1 and At4g30070/PDF…
AT2G29370.1	AT2G29370	2.85685	2.37145e-15	2.09528	2.1582e-17	48	80	48	484	521	121	2.374	2.165	2.125	14.691	13.49	15.613	NAD(P)-binding Rossmann-fold superfamily protein
AT1G27200.1	AT1G27200	2.85521	4.94462e-20	4.29809	6.64282e-23	176	359	238	2051	2365	498	8.705	9.714	10.534	62.255	61.235	64.258	CONTAINS InterPro DOMAIN/s: Protein of unknown function DUF23 (InterPro:IPR008166)
AT2G36760.1	AT2G36760	2.85468	0.0216657	-3.67937	0.00885407	0	0	3	11	9	0	0	0	0.133	0.334	0.233	0	UDP-glucosyl transferase 73C2 (UGT73C2)
AT1G21110.1	AT1G21110	2.85393	7.00346e-14	2.92923	1.06532e-15	112.302	189.075	117.804	1160.39	1289.17	247.155	5.555	5.116	5.214	35.222	33.379	31.891	O-methyltransferase family protein
AT3G25550.1	AT3G25550	2.85346	0.00339326	-4.24928	0.00106675	0	0	1	6	5	1	0	0	0.044	0.182	0.129	0.129	F-box family protein
AT3G28510.1	AT3G28510	2.85227	9.34674e-06	-0.588603	1.42459e-06	10	7	7	85	59	14	0.495	0.189	0.31	2.58	1.528	1.806	P-loop containing nucleoside triphosphate hydrolases superfamily protein
AT4G29580.2	AT4G29580	2.84036	0.00318229	-2.99919	0.000990062	0	2	2	20.6864	9	2	0	0.054	0.089	0.628	0.233	0.258	Cytidine/deoxycytidylate deaminase family protein
AT3G60970.1	AT3G60970	2.8359	0.00618778	-4.73681	0.00210427	0	0	0	3.32803	2.2108	3.40964	0	0	0	0.101	0.057	0.44	multidrug resistance-associated protein 15 (MRP15)	member of MRP subfamily
AT3G23000.1	AT3G23000	2.83235	5.13492e-21	7.37064	3.30257e-24	934	1929	1220	10274	12597	2572	46.198	52.195	53.999	311.85	326.162	331.873	CBL-interacting protein kinase 7 (CIPK7)	Encodes a serine/threonine protein kinase with similarities to CBL-interacting protein kinases, SNF1 and SOS2.
AT5G03920.1	AT5G03920	2.83196	0.00092196	-5.09911	0.000245643	1	0	0	2	8	3	0.049	0	0	0.061	0.207	0.387	unknown protein
AT5G48540.1	AT5G48540	2.82977	2.9523e-12	3.92382	7.52308e-14	102	186	129	1099	1219	281	5.045	5.033	5.71	33.358	31.562	36.258	receptor-like protein kinase-related family protein
AT5G67310.1	AT5G67310	2.82706	0.000534393	-2.1557	0.000132631	1	6	2	37	19	6	0.049	0.162	0.089	1.123	0.492	0.774	cytochrome P450, family 81, subfamily G, polypeptide 1 (CYP81G1)	member of CYP81G
AT1G68905.1	AT1G68905	2.82654	0.0033792	-4.88134	0.00106187	0	0	0	4	5	0	0	0	0	0.121	0.129	0	Defensin-like (DEFL) family protein	Encodes a defensin-like (DEFL) family protein.
AT2G36220.1	AT2G36220	2.82256	3.14591e-16	4.24034	2.04501e-18	231	516	324	2821	3278	625	11.426	13.962	14.341	85.627	84.874	80.646	unknown protein
AT4G19230.2	AT4G19230	2.81567	1.07329e-16	2.21935	6.23273e-19	47	94	66	552	618	122	2.325	2.543	2.921	16.755	16.001	15.742	cytochrome P450, family 707, subfamily A, polypeptide 1 (CYP707A1)	Encodes a protein with ABA 8'-hydroxylase activity, involved in ABA catabolism. Member of the CYP707A gene family. CYP707A1 appears to play an important role in determining the ABA levels in dry seeds. Gene involved in postgermination growth. Overexpression of CYP707A1 leads to a decrease in ABA levels and a reduction in after-ripening period to break dormancy.
AT5G41380.1	AT5G41380	2.81122	0.000133131	-1.52586	2.80339e-05	6	4	1	27	31	6	0.297	0.108	0.044	0.82	0.803	0.774	CCT motif family protein
AT5G41590.1	AT5G41590	2.8088	5.32415e-09	0.0964077	3.40791e-10	17	34	20	182	231	36	0.841	0.92	0.885	5.524	5.981	4.645	Protein of unknown function (DUF567)
AT1G01470.1	AT1G01470	2.80864	4.45372e-17	6.09679	2.23892e-19	1126	2423	1212	12399	13760	2803	55.694	65.562	53.644	376.351	356.275	361.679	LATE EMBRYOGENESIS ABUNDANT 14 (LEA14)	Encodes late-embryogenesis abundant protein whose mRNA levels are induced in response to wounding and light stress. Might be involved in protection against dessication.
AT5G50360.1	AT5G50360	2.8034	0.00103858	-2.99229	0.000280991	0	5	1	13	14	5	0	0.135	0.044	0.395	0.362	0.645	unknown protein
AT1G08890.1	AT1G08890	2.78933	3.072e-17	3.03614	1.45113e-19	302	537	348	3261	3540.96	642	14.938	14.53	15.403	98.982	91.683	82.839	Major facilitator superfamily protein
AT1G08170.1	AT1G08170	2.78566	0.00265502	-3.56836	0.000805539	1	0	0	4	6	1	0.049	0	0	0.121	0.155	0.129	Histone superfamily protein
AT4G34990.1	AT4G34990	2.77796	1.96739e-15	2.63222	1.68816e-17	51	105	60	538	619	147	2.523	2.841	2.656	16.33	16.027	18.968	myb domain protein 32 (MYB32)	Member of the R2R3 factor gene family.
ATCG01000.1	ATCG01000	2.77569	9.37175e-06	1.8539	1.42962e-06	67.2639	68.6343	29.4945	421.528	395.066	121.288	3.327	1.857	1.305	12.795	10.229	15.65	YCF1.1
AT1G27910.1	AT1G27910	2.77533	5.162e-21	4.72973	3.57929e-24	317	588	302	2969	3528	728	15.68	15.91	13.367	90.119	91.347	93.936	plant U-box 45 (PUB45)	Encodes a protein containing a UND, a U-box, and an ARM domain. This protein has E3 ubiquitin ligase activity based on in vitro assays.
AT5G14980.1	AT5G14980	2.77187	0.00861351	-4.22552	0.00308406	0	0	0	3	2	4	0	0	0	0.091	0.052	0.516	alpha/beta-Hydrolases superfamily protein
AT1G02460.1	AT1G02460	2.77181	5.72093e-14	1.51576	8.33036e-16	33	57	45	364	380	75	1.632	1.542	1.992	11.049	9.839	9.677	Pectin lyase-like superfamily protein
AT1G55207.1	AT1G55207	2.76937	0.0093184	-3.8545	0.00337441	1	2	0	7	10	5	0.049	0.054	0	0.212	0.259	0.645	unknown protein
AT3G03440.1	AT3G03440	2.76228	2.97394e-16	2.88157	1.90745e-18	76	167	96	915	912	200	3.759	4.519	4.249	27.773	23.614	25.807	ARM repeat superfamily protein
AT2G03410.1	AT2G03410	2.75866	0.0167827	-4.37646	0.00659236	0	0	2	13	3	1	0	0	0.089	0.395	0.078	0.129	Mo25 family protein
AT4G15310.1	AT4G15310	2.7561	0.0131299	-4.62413	0.00498378	0	0	1	4	10	0	0	0	0.044	0.121	0.259	0	cytochrome P450, family 702, subfamily A, polypeptide 3 (CYP702A3)	a member of the cytochrome P450 gene family. molecular function unknown.
AT5G25390.2	AT5G25390	2.74966	8.2662e-05	-1.84578	1.645e-05	7	3	5	33	55	4	0.346	0.081	0.221	1.002	1.424	0.516	shine2 (SHN2)	encodes a member of the ERF (ethylene response factor) subfamily B-6 of ERF/AP2 transcription factor family. The protein contains one AP2 domain. There are 12 members in this subfamily including RAP2.11.
AT3G17609.2	AT3G17609	2.74767	1.47452e-13	5.43788	2.47937e-15	137	352	344	2031	2206	484	6.776	9.524	15.226	61.648	57.118	62.452	HY5-homolog (HYH)	Encodes a homolog of HY5 (HYH). Involved in phyB signaling pathway.
AT1G47890.1	AT1G47890	2.74374	5.94599e-05	-2.15401	1.13792e-05	3	3	2	19	26	9	0.148	0.081	0.089	0.577	0.673	1.161	receptor like protein 7 (RLP7)
AT3G49130.1	AT3G49130	2.73919	1.60415e-05	-2.71731	2.60209e-06	6	4	4	39	39	8	0.297	0.108	0.177	1.184	1.01	1.032	SWAP (Suppressor-of-White-APricot)/surp RNA-binding domain-containing protein
AT1G76210.1	AT1G76210	2.7373	0.00942928	-3.75688	0.00341906	0	2	0	5	8	2	0	0.054	0	0.152	0.207	0.258	Arabidopsis protein of unknown function (DUF241)
AT2G26480.1	AT2G26480	2.73358	5.4063e-09	0.148126	3.46284e-10	9	22	14	123	113	34	0.445	0.595	0.62	3.733	2.926	4.387	UDP-glucosyl transferase 76D1 (UGT76D1)
AT1G70420.1	AT1G70420	2.73141	1.72787e-13	3.44813	3.00271e-15	208	457	317	2367	2769	575	10.288	12.366	14.031	71.846	71.695	74.194	Protein of unknown function (DUF1645)
AT3G23170.1	AT3G23170	2.72236	3.39283e-13	4.06226	6.60186e-15	149	277	129	1384	1664	253	7.37	7.495	5.71	42.009	43.084	32.645	unknown protein
AT1G73190.1	AT1G73190	2.71367	0.0118955	-4.93764	0.00445972	0	0	0	5	1	4	0	0	0	0.152	0.026	0.516	TIP3	Moves to the Protein Storage Vacuole in a Golgi independent manner
AT5G50140.1	AT5G50140	2.70907	0.00433292	-3.76598	0.00140475	0	0	2	7	4	2	0	0	0.089	0.212	0.104	0.258	Ankyrin repeat family protein
AT4G12005.1	AT4G12005	2.7089	0.0114493	-3.23883	0.00426662	0	1	2	16	11	0	0	0.027	0.089	0.486	0.285	0	unknown protein
AT4G28556.1	AT4G28556	2.70618	0.00278059	-3.3366	0.000848699	2	5	0	12	16	6	0.099	0.135	0	0.364	0.414	0.774	RIC7	Encodes RIC7, the downstream effector of active Rop2 GTPase.
AT3G12320.1	AT3G12320	2.70455	4.297e-09	3.89212	2.66293e-10	66	155	116	779	955	191	3.265	4.194	5.134	23.645	24.727	24.645	unknown protein
AT1G62000.1	AT1G62000	2.70277	0.00408357	-4.80252	0.00131541	0	0	0	4	4	0	0	0	0	0.121	0.104	0	unknown protein
AT1G75910.1	AT1G75910	2.70277	0.000720212	-5.15294	0.000186178	0	0	0	4	4	0	0	0	0	0.121	0.104	0	extracellular lipase 4 (EXL4)	member of Lipase proteins
AT4G16540.1	AT4G16540	2.70188	4.71117e-09	-0.248991	2.95839e-10	11	12.3627	11	78.1897	105.726	19	0.544	0.335	0.487	2.373	2.737	2.452	Heat shock protein HSP20/alpha crystallin family
AT5G44065.1	AT5G44065	2.69985	0.000901535	-5.24457	0.000239693	0	0	0	3	3	1	0	0	0	0.091	0.078	0.129	unknown protein	This gene encodes a small protein and has either evidence of transcription or purifying selection.
AT4G27950.1	AT4G27950	2.69963	1.77508e-15	2.93198	1.48468e-17	96	182	114	933	1183	184	4.748	4.925	5.046	28.32	30.63	23.742	cytokinin response factor 4 (CRF4)	encodes a member of the ERF (ethylene response factor) subfamily B-5 of ERF/AP2 transcription factor family. The protein contains one AP2 domain. There are 7 members in this subfamily.
AT3G48640.1	AT3G48640	2.69253	0.00103538	-1.3227	0.000279991	2	4	7	37	30	8	0.099	0.108	0.31	1.123	0.777	1.032	unknown protein
AT5G48250.1	AT5G48250	2.6916	1.26794e-19	5.39627	2.08804e-22	967	1531	928	8151	9782	1905	47.83	41.426	41.074	247.41	253.276	245.808	B-box type zinc finger protein with CCT domain
AT3G28890.1	AT3G28890	2.69151	0.000173693	-1.86453	3.7827e-05	4	8	1	27	35	7	0.198	0.216	0.044	0.82	0.906	0.903	receptor like protein 43 (RLP43)
AT5G24600.1	AT5G24600	2.68703	7.00995e-06	-0.704276	1.03471e-06	4	4	8	46	36	10	0.198	0.108	0.354	1.396	0.932	1.29	Protein of unknown function, DUF599
AT1G76430.1	AT1G76430	2.68632	0.000238913	-2.84325	5.41708e-05	3	4	1	23	21	5	0.148	0.108	0.044	0.698	0.544	0.645
AT3G04660.1	AT3G04660	2.68346	0.00790996	-4.49863	0.00279274	0	0	0	3	5	0	0	0	0	0.091	0.129	0	F-box and associated interaction domains-containing protein
AT5G57510.1	AT5G57510	2.678	0.0176081	-3.6996	0.00696463	0	3	1	14	18	0	0	0.081	0.044	0.425	0.466	0	unknown protein
AT1G10370.1	AT1G10370	2.67572	4.82084e-17	6.3795	2.48615e-19	316	770	458	3879	4379	714	15.63	20.835	20.272	117.741	113.381	92.13	EARLY-RESPONSIVE TO DEHYDRATION 9 (ERD9)	Encodes GSTU17 (Glutathione S-Transferase U17). Functions as a negative component of stress-mediated signal transduction pathways in drought and salt stress responses.
AT3G01830.1	AT3G01830	2.6748	2.00708e-05	0.31029	3.34701e-06	7	21	16	123	95	33	0.346	0.568	0.708	3.733	2.46	4.258	Calcium-binding EF-hand family protein
AT4G24010.1	AT4G24010	2.66742	1.67123e-12	1.98881	4.01612e-14	34.1617	68	46	377	376	83	1.69	1.84	2.036	11.443	9.735	10.71	cellulose synthase like G1 (CSLG1)	encodes a protein similar to cellulose synthase
AT1G67360.2	AT1G67360	2.66612	7.49031e-18	5.35517	2.889e-20	285	560	317	2784	3267	582	14.097	15.153	14.031	84.504	84.589	75.097	Rubber elongation factor protein (REF)
AT4G39060.1	AT4G39060	2.66439	0.0016916	-5.24969	0.000485671	0	0	0	2	4	1	0	0	0	0.061	0.104	0.129	BEST Arabidopsis thaliana protein match is: Galactose oxidase/kelch repeat superfamily protein (TAIR:AT4G19250.1)
AT1G12064.1	AT1G12064	2.66213	0.0104392	-3.78797	0.00384361	0	0	0	5	3	0	0	0	0	0.152	0.078	0	unknown protein
AT3G59240.1	AT3G59240	2.66213	0.00628832	-4.24604	0.00214552	0	0	0	5	3	0	0	0	0	0.152	0.078	0	RNI-like superfamily protein
AT1G47710.1	AT1G47710	2.65969	6.87446e-19	5.62268	1.72793e-21	785	1352	854	7070	7966	1677	38.828	36.583	37.799	214.598	206.256	216.388	Serine protease inhibitor (SERPIN) family protein
AT3G20362.1	AT3G20362	2.65938	0.0096454	-2.79633	0.00350954	1	1	1	12	19	0	0.049	0.027	0.044	0.364	0.492	0	unknown protein
AT1G76650.1	AT1G76650	2.656	0.000556624	1.67356	0.000138993	26	94	44	380	438	74	1.286	2.543	1.947	11.534	11.341	9.548	calmodulin-like 38 (CML38)
AT3G42723.1	AT3G42723	2.65574	0.0031918	-5.55419	0.000993711	0	0	0	1	11	0	0	0	0	0.03	0.285	0
AT5G24470.1	AT5G24470	2.65442	1.97191e-19	5.54907	3.76009e-22	1565	2635	1544	13233	15590	3195	77.408	71.298	68.339	401.665	403.657	412.26	pseudo-response regulator 5 (PRR5)	Encodes a pseudo-response regulator whose mutation affects various circadian-associated biological events such as flowering time in the long-day photoperiod conditions, red light sensitivity of seedlings during early photomorphogenesis, and the period of free-running rhythms of certain clock-controlled genes including CCA1 and APRR1/TOC1 in constant white light. Acts as transcriptional repressor …
AT1G49720.2	AT1G49720	2.64927	2.08369e-21	4.83003	8.12709e-25	625	1285	782	6391	7504	1344	30.914	34.77	34.612	193.988	194.294	173.42	abscisic acid responsive element-binding factor 1 (ABF1)	Identified as a protein that binds to abscisic acid response elements. May mediate transcriptional regulation of ABA responses.
AT3G17790.1	AT3G17790	2.64674	1.03076e-17	5.72201	4.1543e-20	368	708	331	3387	3490	763	18.202	19.157	14.65	102.807	90.363	98.452	purple acid phosphatase 17 (PAP17)	Expression is upregulated in the shoot of cax1/cax3 mutant.
AT4G25010.1	AT4G25010	2.64565	0.00188544	-3.07162	0.000548432	0	3	1	7	13	4	0	0.081	0.044	0.212	0.337	0.516	Nodulin MtN3 family protein	Encodes a member of the SWEET sucrose efflux transporter family proteins.
AT5G39240.1	AT5G39240	2.64338	1.27511e-13	1.39933	2.10538e-15	49	110	77	530	603	156	2.424	2.976	3.408	16.087	15.613	20.129	unknown protein	Encodes a atypical member of the bHLH (basic helix-loop-helix) family transcriptional factors.
AT4G18190.1	AT4G18190	2.64295	0.00160645	-5.36617	0.000457674	0	0	0	2	3	2	0	0	0	0.061	0.078	0.258	purine permease 6 (PUP6)	Member of a family of proteins related to PUP1, a purine transporter. May be involved in the transport of purine and purine derivatives such as cytokinins, across the plasma membrane.
AT1G71000.1	AT1G71000	2.642	6.3218e-12	-0.899286	1.76709e-13	34	87	50	360	502	86	1.682	2.354	2.213	10.927	12.998	11.097	Chaperone DnaJ-domain superfamily protein
AT5G06760.1	AT5G06760	2.63955	1.33526e-05	-0.914872	2.12658e-06	6	10	5	60	56	8	0.297	0.271	0.221	1.821	1.45	1.032	Late Embryogenesis Abundant 4-5 (LEA4-5)	Encodes LEA4-5, a member of the Late Embryogenesis Abundant (LEA) proteins which typically accumulate in response to low water availability conditions imposed during development or by the environment. Most of the diverse set of LEA proteins can be grouped according to properties such as high hydrophilicity and high content of glycine or other small amino acids in what has been termed hydrophilins…
AT3G14810.1	AT3G14810	2.63924	4.75342e-18	5.20156	1.58619e-20	253	514	305	2342	2871	615	12.514	13.908	13.5	71.087	74.336	79.355	mechanosensitive channel of small conductance-like 5 (MSL5)
AT1G52900.1	AT1G52900	2.63589	0.0139061	-4.82225	0.00532016	0	0	0	4	2	1	0	0	0	0.121	0.052	0.129	Toll-Interleukin-Resistance (TIR) domain family protein
AT5G06520.1	AT5G06520	2.63589	0.002769	-5.15294	0.000844561	0	0	0	4	2	1	0	0	0	0.121	0.052	0.129	SWAP (Suppressor-of-White-APricot)/surp domain-containing protein
AT5G19880.1	AT5G19880	2.63589	0.0169256	-4.34147	0.00665949	0	0	0	4	2	1	0	0	0	0.121	0.052	0.129	Peroxidase superfamily protein
AT5G62970.1	AT5G62970	2.63589	0.0103125	-4.95945	0.00378936	0	0	0	4	2	1	0	0	0	0.121	0.052	0.129	Protein with RNI-like/FBD-like domains
AT5G14760.1	AT5G14760	2.63319	3.33533e-19	5.57243	7.51624e-22	188	350	262	1856	2073	439	9.299	9.47	11.596	56.336	53.674	56.645	L-aspartate oxidase (AO)	At5g14760 encodes for L-aspartate oxidase involved in the early steps of NAD biosynthesis. In contrary to the EC 1.4.3.16 (l-aspartate oxidase - deaminating) the enzyme catalyzes the reaction L-aspartate + O2 = iminoaspartate (alpha-iminosuccinate) + H2O2
AT5G25530.1	AT5G25530	2.632	0.000633831	-3.80885	0.000161056	0	3	1	7	14	3	0	0.081	0.044	0.212	0.362	0.387	DNAJ heat shock family protein
AT5G09440.1	AT5G09440	2.63006	8.05695e-14	4.19301	1.2535e-15	151	435	268	1966	2180	438	7.469	11.77	11.862	59.675	56.445	56.516	EXORDIUM like 4 (EXL4)
AT3G23630.1	AT3G23630	2.61908	0.000684597	-2.2898	0.000175963	3	2	0	10	11	4	0.148	0.054	0	0.304	0.285	0.516	isopentenyltransferase 7 (IPT7)	Encodes an isopentenyl transferase involved in cytokinin biosynthesis.
AT4G27940.1	AT4G27940	2.61065	6.76329e-17	3.97472	3.72237e-19	109	215	119	1003	1171	224	5.391	5.818	5.267	30.444	30.32	28.903	manganese tracking factor for mitochondrial SOD2 (MTM1)
AT4G36820.1	AT4G36820	2.6101	9.68794e-08	-0.332374	8.78317e-09	7	13	15	68	98	24	0.346	0.352	0.664	2.064	2.537	3.097	Protein of unknown function (DUF607)
AT4G15480.1	AT4G15480	2.60556	1.27583e-08	2.35691	9.03448e-10	20	58	43	245	332	65	0.989	1.569	1.903	7.437	8.596	8.387	UGT84A1	Encodes a protein that might have sinapic acid:UDP-glucose glucosyltransferase activity.
AT1G09930.1	AT1G09930	2.60326	0.000315431	-2.77372	7.38034e-05	1	4	4	31	19	4	0.049	0.108	0.177	0.941	0.492	0.516	oligopeptide transporter 2 (OPT2)	oligopeptide transporter
AT3G55590.1	AT3G55590	2.59502	0.00229162	-5.4036	0.000681973	0	0	0	2	6	0	0	0	0	0.061	0.155	0	Glucose-1-phosphate adenylyltransferase family protein
AT4G18690.1	AT4G18690	2.59502	0.00300968	-5.03409	0.000928271	0	0	0	2	6	0	0	0	0	0.061	0.155	0	unknown protein
AT1G05550.3	AT1G05550	2.5948	0.000850215	-1.85861	0.000224243	0	4	2	18	12	2	0	0.108	0.089	0.546	0.311	0.258	Protein of unknown function (DUF295)
AT1G70440.1	AT1G70440	2.59225	0.000145871	-1.26524	3.11464e-05	1	8	11	43	38	9	0.049	0.216	0.487	1.305	0.984	1.161	similar to RCD one 3 (SRO3)	Encodes a protein with similarity to RCD1 but without the WWE domain. The protein does have a PARP signature upstream of the C-terminal protein interaction domain. The PARP signature may bind NAD+ and attach the ADP-ribose-moiety from NAD+ to the target molecule. Its presence suggests a role for the protein in ADP ribosylation.
AT3G53260.1	AT3G53260	2.58825	4.292e-20	8.56673	5.45416e-23	2140.84	4113	2750.93	20009.2	23210.6	4725.77	105.891	111.29	121.759	607.346	600.97	609.78	phenylalanine ammonia-lyase 2 (PAL2)	Encodes phenylalanine lyase. Arabidopsis has four PALs: AT2G37040 (PAL1), AT3G53260 (PAL2), AT5G04230 (PAL3) and AT3G10340 (PAL4).
AT4G36830.1	AT4G36830	2.5852	3.31207e-10	1.3328	1.48846e-11	27	46	18	196	228	51	1.335	1.245	0.797	5.949	5.903	6.581	HOS3-1
AT2G47460.1	AT2G47460	2.58449	1.9727e-09	1.91916	1.09599e-10	18	58	27	192	295	55	0.89	1.569	1.195	5.828	7.638	7.097	myb domain protein 12 (MYB12)	MYB12 belongs to subgroup 7 of the R2R3-MYB family. It strongly activates the promoters of chalcone synthase (CHS), flavanone 3-hydroxylase (F3H), flavonol synthase (FLS) and - to a lesser extent - chalcone flavanone isomerase (CHI), but cannot activate the promoters of flavonoid-3'hydroxylase (F3'H) and dihydroflavonol 4-reductase (DF). The activation requires a functional MYB recognition elemen…
AT4G24410.1	AT4G24410	2.58226	2.76438e-07	-0.648059	2.83566e-08	4	12	10	54	75	11	0.198	0.325	0.443	1.639	1.942	1.419	unknown protein
AT4G39670.1	AT4G39670	2.57935	2.46187e-05	1.22357	4.22598e-06	21	41	20	217	181	42	1.039	1.109	0.885	6.587	4.686	5.419	Glycolipid transfer protein (GLTP) family protein
AT1G76580.1	AT1G76580	2.57387	2.4733e-19	5.2229	5.25216e-22	598.135	1092.28	629.544	5042.19	5698.29	1265.49	29.585	29.555	27.864	153.047	147.54	163.29	Squamosa promoter-binding protein-like (SBP domain) transcription factor family protein
AT5G15970.1	AT5G15970	2.56947	5.89394e-13	6.96904	1.22349e-14	2022.04	3598.73	2118.84	18332.8	20182.4	3615.18	100.014	97.375	93.782	556.461	522.564	466.477	KIN2	Encodes a gene that can be induced by cold and abscisic acid and may be involved in cold acclimation and salt tolerance.
AT5G57010.1	AT5G57010	2.56347	1.75186e-08	0.38198	1.28533e-09	13	34	10	128	132	28	0.643	0.92	0.443	3.885	3.418	3.613	calmodulin-binding family protein
AT2G27270.1	AT2G27270	2.56009	0.000557092	-5.42758	0.000139207	0	0	0	3	4	0	0	0	0	0.091	0.104	0	BEST Arabidopsis thaliana protein match is: Late embryogenesis abundant (LEA) hydroxyproline-rich glycoprotein family (TAIR:AT4G01410.1)
AT1G21790.1	AT1G21790	2.55382	1.10481e-17	3.24238	4.54852e-20	109	200	142	997	1125	224	5.391	5.412	6.285	30.262	29.129	28.903	TRAM, LAG1 and CLN8 (TLC) lipid-sensing domain containing protein
ATCG00440.1	ATCG00440	2.55354	0.00298776	-0.581973	0.000920475	3	24	5	48	74	17	0.148	0.649	0.221	1.457	1.916	2.194	NDHC	Encodes NADH dehydrogenase D3 subunit of the chloroplast NAD(P)H dehydrogenase complex
AT4G36925.1	AT4G36925	2.55159	0.00204502	-5.03602	0.000601054	0	1	0	5.15625	7	0	0	0.027	0	0.157	0.181	0	unknown protein
AT5G58080.1	AT5G58080	2.55031	0.00839112	-3.86261	0.00299135	0	0	0	6	2	0	0	0	0	0.182	0.052	0	response regulator 18 (RR18)	member of Response Regulator: B- Type
AT1G61920.1	AT1G61920	2.54834	0.00728993	-4.46439	0.00254666	0	0	0	4	3	0	0	0	0	0.121	0.078	0	unknown protein
AT1G19490.1	AT1G19490	2.54695	3.22917e-13	2.89999	6.21345e-15	38	60	42	298	363	67	1.88	1.623	1.859	9.045	9.399	8.645	Basic-leucine zipper (bZIP) transcription factor family protein
AT5G04250.1	AT5G04250	2.54633	2.10543e-14	2.30753	2.70078e-16	107	179	102	819	991	194	5.292	4.843	4.515	24.859	25.659	25.032	Cysteine proteinases superfamily protein
AT5G41890.1	AT5G41890	2.54574	0.0115535	-4.4195	0.00431247	0	0	4	7	6	1	0	0	0.177	0.212	0.155	0.129	GDSL-like Lipase/Acylhydrolase superfamily protein
AT2G17280.1	AT2G17280	2.53749	6.32322e-15	3.47809	6.76852e-17	120	189	136	1010	1040	228	5.935	5.114	6.02	30.657	26.928	29.42	Phosphoglycerate mutase family protein
AT5G45070.1	AT5G45070	2.53423	3.89776e-07	0.872178	4.14185e-08	15	43	22	184	181	43	0.742	1.164	0.974	5.585	4.686	5.548	phloem protein 2-A8 (PP2-A8)
AT5G64552.1	AT5G64552	2.53043	3.32623e-06	0.208116	4.4787e-07	5	14	9	77	60	12	0.247	0.379	0.398	2.337	1.554	1.548	conserved peptide upstream open reading frame 22 (CPuORF22)	Upstream open reading frames (uORFs) are small open reading frames found in the 5' UTR of a mature mRNA, and can potentially mediate translational regulation of the largest, or major, ORF (mORF). CPuORF22 represents a conserved upstream opening reading frame relative to major ORF AT5G64550.1
AT1G55440.1	AT1G55440	2.5289	2.13696e-05	-3.44129	3.59416e-06	2	3	3	21	24	3	0.099	0.081	0.133	0.637	0.621	0.387	Cysteine/Histidine-rich C1 domain family protein
AT5G38310.1	AT5G38310	2.52786	0.000346053	-1.73541	8.18379e-05	2	7	4	37	24	11	0.099	0.189	0.177	1.123	0.621	1.419	unknown protein
AT2G36690.1	AT2G36690	2.52758	3.04077e-11	2.3345	1.03841e-12	48	156	97	691	652	151	2.374	4.221	4.293	20.974	16.882	19.484	2-oxoglutarate (2OG) and Fe(II)-dependent oxygenase superfamily protein
AT3G14050.1	AT3G14050	2.52696	7.90096e-15	4.29235	8.62857e-17	256	617	306	2454	2745	621	12.662	16.695	13.544	74.487	71.074	80.129	RELA/SPOT homolog 2 (RSH2)
AT1G42560.1	AT1G42560	2.52556	0.0231782	-3.62127	0.00956758	0	1	0	4	4	2	0	0.027	0	0.121	0.104	0.258		A member of a large family of seven-transmembrane domain proteins specific to plants, homologs of the barley mildew resistance locus o (MLO) protein. The Arabidopsis genome contains 15 genes encoding MLO proteins, with localization in plasma membrane. Phylogenetic analysis revealed four clades of closely-related AtMLO genes. ATMLO9 belongs to the clade III, with AtMLO5, AtMLO7, AtMLO8, and AtMLO1…
AT2G45760.1	AT2G45760	2.52552	0.00949432	-1.8953	0.00344758	0	7	0	11	10	1	0	0.189	0	0.334	0.259	0.129	BON association protein 2 (BAP2)	encodes a protein that is similar to BONZAI1-binding protein BAP1.
AT1G66390.1	AT1G66390	2.52545	0.000206663	-0.0446635	4.61152e-05	3	6	3	33.0094	34.5374	3	0.148	0.162	0.133	1.002	0.894	0.387	myb domain protein 90 (MYB90)	production of anthocyanin pigment 2 protein (PAP2)
AT2G36750.1	AT2G36750	2.52509	3.85384e-13	4.05492	7.59912e-15	159	400	410	2016	2149	498	7.864	10.823	18.147	61.192	55.642	64.258	UDP-glucosyl transferase 73C1 (UGT73C1)
AT3G14890.1	AT3G14890	2.52431	5.09911e-19	5.10444	1.2276e-21	472	871	523	3826	4447	1016	23.346	23.568	23.149	116.132	115.142	131.098	phosphoesterase
AT3G53600.1	AT3G53600	2.52113	0.0186981	-3.55493	0.00747034	1	2	0	7	9	2	0.049	0.054	0	0.212	0.233	0.258	C2H2-type zinc finger family protein
AT1G22990.1	AT1G22990	2.52073	0.000329226	-1.78834	7.75019e-05	1	7	1	17	21	4	0.049	0.189	0.044	0.516	0.544	0.516	Heavy metal transport/detoxification superfamily protein
AT1G33540.1	AT1G33540	2.51544	0.00310133	-3.44419	0.000960778	1	1	0	4	11	1	0.049	0.027	0	0.121	0.285	0.129	serine carboxypeptidase-like 18 (scpl18)
AT4G04540.1	AT4G04540	2.51411	0.000300633	-1.1257	6.99632e-05	2.06345	20.5511	3.04722	41.1868	49.2652	9.54164	0.102	0.556	0.135	1.25	1.276	1.231	cysteine-rich RLK (RECEPTOR-like protein kinase) 39 (CRK39)	Encodes a cysteine-rich receptor-like protein kinase.
AT1G46696.1	AT1G46696	2.51184	0.00946939	-5.15384	0.00343768	0	0	0	2	3	1	0	0	0	0.061	0.078	0.129	Protein of unknown function, DUF601
AT1G54590.1	AT1G54590	2.51184	0.00155431	-5.36617	0.000440731	0	0	0	2	3	1	0	0	0	0.061	0.078	0.129	INVOLVED IN: RNA splicing
AT1G66500.1	AT1G66500	2.5115	6.63073e-11	1.52239	2.48275e-12	33	77	39	336.545	334.565	78.2746	1.632	2.083	1.726	10.215	8.663	10.1	Pre-mRNA cleavage complex II
AT5G14990.1	AT5G14990	2.51121	0.00347446	-5.44781	0.00109602	0	0	0	1	4	2	0	0	0	0.03	0.104	0.258	BEST Arabidopsis thaliana protein match is: myosin heavy chain-related (TAIR:AT2G34730.1)
AT5G44110.1	AT5G44110	2.50909	1.199e-13	5.15325	1.94853e-15	229	456	304	2012.83	2367	527.845	11.327	12.339	13.455	61.096	61.287	68.109	POP1	Encodes a member of the NAP subfamily of ABC transporters.
AT1G20310.1	AT1G20310	2.50733	0.00781503	-1.79683	0.00275617	0	7	2	21	13	3	0	0.189	0.089	0.637	0.337	0.387	unknown protein
AT4G04500.1	AT4G04500	2.50624	0.00911371	-1.92803	0.0032916	4	8	0	22	16	5	0.198	0.216	0	0.668	0.414	0.645	cysteine-rich RLK (RECEPTOR-like protein kinase) 37 (CRK37)	Encodes a cysteine-rich receptor-like protein kinase.
AT3G10280.1	AT3G10280	2.50428	0.00519258	-2.82571	0.00172328	1.5279	5.53109	0	10.3831	17.9487	1.88564	0.076	0.15	0	0.315	0.465	0.243	3-ketoacyl-CoA synthase 14 (KCS14)	Encodes KCS14, a member of the 3-ketoacyl-CoA synthase family involved in the biosynthesis of VLCFA (very long chain fatty acids).
AT5G13930.1	AT5G13930	2.5025	1.0121e-15	9.15772	7.71956e-18	2205	4225	2504	18201	22186	4381	109.064	114.321	110.83	552.461	574.441	565.294	TRANSPARENT TESTA 4 (TT4)	Encodes chalcone synthase (CHS), a key enzyme involved in the biosynthesis of flavonoids. Required for the accumulation of purple anthocyanins in leaves and stems. Also involved in the regulation of auxin transport and the modulation of root gravitropism.
AT5G62210.1	AT5G62210	2.5013	5.94456e-15	5.25616	6.33743e-17	220	346	205	1570	1849	402	10.882	9.362	9.074	47.655	47.874	51.871	Embryo-specific protein 3, (ATS3)
AT2G32200.1	AT2G32200	2.50073	0.000105848	-1.4075	2.16146e-05	6	8	3	43	45	4	0.297	0.216	0.133	1.305	1.165	0.516	unknown protein
AT4G33467.1	AT4G33467	2.50015	0.00201194	-1.04327	0.000589675	26	55	28	218	259	69	1.286	1.488	1.239	6.617	6.706	8.903	unknown protein
AT3G03260.1	AT3G03260	2.49835	4.83661e-08	-0.470148	4.00763e-09	22	41	17	181	175	42	1.088	1.109	0.752	5.494	4.531	5.419	homeodomain GLABROUS 8 (HDG8)	Encodes a homeobox-leucine zipper family protein belonging to the HD-ZIP IV family.
AT5G37750.1	AT5G37750	2.49815	1.56743e-05	-1.00022	2.53709e-06	5.17901	18.3678	7	51.9014	87.6872	13.1939	0.256	0.497	0.31	1.575	2.27	1.702	Chaperone DnaJ-domain superfamily protein
AT3G55310.1	AT3G55310	2.49672	0.00212206	-4.9107	0.000625812	1.23861	0	0	3.60728	3.84056	1.48593	0.061	0	0	0.109	0.099	0.192	NAD(P)-binding Rossmann-fold superfamily protein
AT1G67855.1	AT1G67855	2.49325	0.00986639	-4.91765	0.00360235	1	0	0	4	3.53769	1	0.049	0	0	0.121	0.092	0.129	unknown protein
AT5G26930.1	AT5G26930	2.49244	0.0211894	-4.53043	0.00863003	0	0	0	2	5	0	0	0	0	0.061	0.129	0	GATA transcription factor 23 (GATA23)	Encodes a member of the GATA factor family of zinc finger transcription factors. Controls lateral root founder cell specification.
AT4G28140.1	AT4G28140	2.49242	0.000131257	-2.3042	2.75825e-05	3	10	11	44	53	20	0.148	0.271	0.487	1.336	1.372	2.581	Integrase-type DNA-binding superfamily protein	encodes a member of the DREB subfamily A-6 of ERF/AP2 transcription factor family. The protein contains one AP2 domain. There are 8 members in this subfamily including RAP2.4.
AT3G56290.1	AT3G56290	2.49235	7.29779e-18	7.23581	2.78312e-20	604	1223	972	5788	6503	1421	29.875	33.092	43.022	175.685	168.376	183.356	unknown protein
AT4G18270.1	AT4G18270	2.4902	6.79058e-18	3.55212	2.56026e-20	224	384	219	1800	1952	380	11.08	10.39	9.693	54.636	50.541	49.033	translocase 11 (TRANS11)	Encodes protein similar to similar to bacterial translocase I (mra Y). Expressed during flower bud development.
AT3G49570.1	AT3G49570	2.4821	2.38113e-09	2.18209	1.36426e-10	43	116	63	479	507	102	2.127	3.139	2.788	14.539	13.127	13.161	RESPONSE TO LOW SULFUR 3 (LSU3)
AT5G44574.1	AT5G44574	2.47934	7.34065e-06	-0.604752	1.09275e-06	6	17	5	58	70	9	0.297	0.46	0.221	1.76	1.812	1.161	unknown protein
AT3G14440.1	AT3G14440	2.47429	1.6513e-12	1.62871	3.94309e-14	47	81	37	319	383	99	2.325	2.192	1.638	9.683	9.917	12.774	nine-cis-epoxycarotenoid dioxygenase 3 (NCED3)	Encodes 9-<i>cis</i>-epoxycarotenoid dioxygenase, a key enzyme in the biosynthesis of abscisic acid. Regulated in response to drought and salinity. Expressed in roots, flowers and seeds. Localized to the chloroplast stroma and thylakoid membrane.
AT4G37150.1	AT4G37150	2.46823	6.22626e-11	2.35673	2.31781e-12	56	102	42	402	449	108	2.77	2.76	1.859	12.202	11.626	13.936	methyl esterase 9 (MES9)	Encodes a protein shown to have carboxylesterase activity, methyl salicylate esterase activity, methyl jasmonate esterase activity, and methyl IAA esterase activity in vitro. MES9 appears to be involved in MeSA hydrolysis in planta. Expression of MES9 can restore systemic acquired resistance in SAR-deficient tobacco plants. This protein does not act on MeGA4, or MEGA9 in vitro.
AT1G19630.1	AT1G19630	2.46711	3.8421e-08	1.05777	3.06369e-09	19	38	18	156	173	39	0.94	1.028	0.797	4.735	4.479	5.032	cytochrome P450, family 722, subfamily A, polypeptide 1 (CYP722A1)	member of CYP722A
AT3G09600.1	AT3G09600	2.46642	5.2493e-12	4.28992	1.42408e-13	46	120	77	540	536	106	2.275	3.247	3.408	16.391	13.878	13.677	Homeodomain-like superfamily protein	Encodes a MYB-like transcription factor similar to CIRCADIAN CLOCK-ASSOCIATED1 (CCA1) and ELONGATED HYPOCOTYL (LHY). Involved in the regulation of circadian clock by modulating the pattern of histone 3 (H3) acetylation.
AT4G33980.2	AT4G33980	2.46322	1.94624e-16	3.39433	1.18925e-18	453	802	528	3717	4381	797	22.406	21.701	23.37	112.823	113.433	102.839	FUNCTIONS IN: molecular_function unknown
AT1G01480.1	AT1G01480	2.46282	7.49813e-05	0.113048	1.4785e-05	11	37	13	207	85	30	0.544	1.001	0.575	6.283	2.201	3.871	1-amino-cyclopropane-1-carboxylate synthase 2 (ACS2)	a member of the 1-aminocyclopropane-1-carboxylate (ACC) synthase (S-adenosyl-L-methionine methylthioadenosine-lyase, EC 4.4.1.14) gene family, isolated from a flower-specific cDNA library.
AT1G64820.1	AT1G64820	2.46237	0.000807724	-3.17557	0.000211881	2	2	1	11	14	4	0.099	0.054	0.044	0.334	0.362	0.516	MATE efflux family protein
AT4G24890.1	AT4G24890	2.46167	0.000973234	-1.67926	0.000261405	3	3	2	13	24	8	0.148	0.081	0.089	0.395	0.621	1.032	purple acid phosphatase 24 (PAP24)
AT4G06746.1	AT4G06746	2.4613	1.62475e-13	2.23309	2.77422e-15	64	111	100	574	624	129	3.166	3.003	4.426	17.423	16.157	16.645	related to AP2 9 (RAP2.9)	encodes a member of the DREB subfamily A-5 of ERF/AP2 transcription factor family (RAP2.9). The protein contains one AP2 domain. There are 16 members in this subfamily including RAP2.1 and RAP2.10.
AT4G23000.1	AT4G23000	2.46083	1.93457e-15	3.21564	1.64323e-17	129	226	109	937	1025	250	6.381	6.115	4.824	28.441	26.539	32.258	Calcineurin-like metallo-phosphoesterase superfamily protein
AT5G52020.1	AT5G52020	2.45526	0.000220743	-1.22368	4.95919e-05	4	7	6	34	45	9	0.198	0.189	0.266	1.032	1.165	1.161	Integrase-type DNA-binding superfamily protein	encodes a member of the DREB subfamily A-4 of ERF/AP2 transcription factor family. The protein contains one AP2 domain. There are 17 members in this subfamily including TINY.
AT2G28500.1	AT2G28500	2.44564	9.64078e-08	0.090011	8.73206e-09	19	43	9	123	168	26	0.94	1.164	0.398	3.733	4.35	3.355	LOB domain-containing protein 11 (LBD11)
AT3G60520.1	AT3G60520	2.44377	1.78181e-17	2.96672	7.64461e-20	104	175	113	808	909	176	5.144	4.735	5.002	24.525	23.536	22.71	unknown protein
AT4G12470.1	AT4G12470	2.44334	2.73033e-10	5.85326	1.20218e-11	746.983	1825.62	1251	7646.69	8580.78	1770.8	36.947	49.398	55.371	232.102	222.174	228.492	azelaic acid induced 1 (AZI1)	Encodes AZI1 (AZELAIC ACID INDUCED 1). Involved in the priming of salicylic acid induction and systemic immunity triggered by pathogen or azelaic acid.
AT5G41280.1	AT5G41280	2.44322	0.0207921	-4.24075	0.00844391	0	2	0	5	6	1	0	0.054	0	0.152	0.155	0.129	Receptor-like protein kinase-related family protein
AT4G37320.1	AT4G37320	2.44054	2.71625e-15	4.43197	2.5544e-17	233	491	266	2006	2202	479	11.525	13.286	11.773	60.889	57.014	61.807	cytochrome P450, family 81, subfamily D, polypeptide 5 (CYP81D5)	member of CYP81D
AT4G35655.1	AT4G35655	2.44021	0.0144659	-4.98504	0.00556445	1	0	0	3	7	0	0.049	0	0	0.091	0.181	0	RPM1-interacting protein 4 (RIN4) family protein
AT2G15350.1	AT2G15350	2.44015	0.0113841	-4.48461	0.00423739	0	0	0	2	2	2	0	0	0	0.061	0.052	0.258	fucosyltransferase 10 (FUT10)	member of Glycosyltransferase Family- 37
AT3G51895.1	AT3G51895	2.43807	1.76733e-17	4.19402	7.50587e-20	132	262	189	1116	1330	309	6.529	7.089	8.365	33.874	34.436	39.871
AT3G23810.1	AT3G23810	2.43529	1.44308e-18	9.2832	4.12756e-21	6169	11830	7068	48986	58340	11901	305.132	320.099	312.838	1486.89	1510.54	1535.62	S-adenosyl-l-homocysteine (SAH) hydrolase 2 (SAHH2)
AT2G44578.1	AT2G44578	2.43424	0.0109714	-2.5016	0.00406685	1	4	0	15	6	3	0.049	0.108	0	0.455	0.155	0.387	RING/U-box superfamily protein
AT5G42760.2	AT5G42760	2.43257	2.05692e-15	5.18096	1.82738e-17	95	177	131	809	928	186	4.699	4.789	5.798	24.556	24.028	24	Leucine carboxyl methyltransferase
AT5G28910.2	AT5G28910	2.4317	7.45179e-14	2.74929	1.14643e-15	95	181	87	738	805	172	4.699	4.898	3.851	22.401	20.843	22.194	unknown protein
AT5G17490.1	AT5G17490	2.43017	3.79614e-10	1.15363	1.74384e-11	36	68	27	268	304	48	1.781	1.84	1.195	8.135	7.871	6.194	RGA-like protein 3 (RGL3)	DELLA subfamily member involved in GA signal transduction
AT4G19960.1	AT4G19960	2.42826	5.33962e-17	4.71856	2.80482e-19	300	583	318	2448	2634	571	14.839	15.775	14.075	74.305	68.2	73.678	K+ uptake permease 9 (KUP9)	Encodes a potassium ion transmembrane transporter. Also mediates cesium uptake when expressed in E. coli.
AT3G14710.1	AT3G14710	2.42621	0.000686359	-2.78217	0.000176475	2	2	0	7	8	5	0.099	0.054	0	0.212	0.207	0.645	RNI-like superfamily protein
AT1G08650.1	AT1G08650	2.42366	2.06293e-15	5.44172	1.84166e-17	458	1007	490	3848	4216	932	22.654	27.248	21.688	116.8	109.161	120.259	phosphoenolpyruvate carboxylase kinase 1 (PPCK1)	Encodes a phosphoenolpyruvate carboxylase kinase that is expressed at highest levels in leaves. Expression is induced by light.
AT2G35700.1	AT2G35700	2.4222	3.15254e-10	1.59578	1.41267e-11	29	65	53	299	339	57	1.434	1.759	2.346	9.076	8.777	7.355	ERF family protein 38 (ERF38)	encodes a member of the DREB subfamily A-4 of ERF/AP2 transcription factor family. The protein contains one AP2 domain. There are 17 members in this subfamily including TINY. Thought to be involved in secondary cell wall metabolism.
AT4G23882.1	AT4G23882	2.4166	0.000264186	-3.28318	6.07141e-05	4	3	9	27	36	7	0.198	0.081	0.398	0.82	0.932	0.903	Heavy metal transport/detoxification superfamily protein
AT1G47920.1	AT1G47920	2.41641	0.00525047	-3.04321	0.00174545	1	1	1	12	8	1	0.049	0.027	0.044	0.364	0.207	0.129	RNI-like superfamily protein
AT1G17710.1	AT1G17710	2.41402	0.000104373	1.68203	2.12726e-05	14	37	20	136	164	35	0.692	1.001	0.885	4.128	4.246	4.516	Pyridoxal phosphate phosphatase-related protein	Encodes a phosphoethanolamine/phosphocholine phosphatase. It is likely to be involved in the liberation of inorganic phosphate from intracellular sources. Expression is upregulated in the shoot of cax1/cax3 mutant.
AT4G38400.1	AT4G38400	2.41393	2.30124e-13	3.0973	4.19858e-15	88	213	126	852	994	173	4.353	5.763	5.577	25.861	25.737	22.323	expansin-like A2 (EXLA2)	member of EXPANSIN-LIKE. Naming convention from the Expansin Working Group (Kende et al, 2004. Plant Mol Bio)
AT3G29590.1	AT3G29590	2.41302	2.38293e-08	4.06339	1.8041e-09	65	115	62	493	544	104	3.215	3.112	2.744	14.964	14.085	13.419	AT5MAT	At3g29590 (At5MAT) encodes a malonyl-CoA:anthocyanidin 5-O-glucoside-6"-O-malonyltransferase that is coordinately expressed with a epistatic 5-O-anthocyanidin glucosyltransferase (At4g14090). The enzyme is involved in the malonylation of anthocyanins in Arabidopsis.
AT2G20800.1	AT2G20800	2.40746	0.000371919	-0.596583	8.84386e-05	8	7	25	71	60	24	0.396	0.189	1.107	2.155	1.554	3.097	NAD(P)H dehydrogenase B4 (NDB4)
AT1G32870.1	AT1G32870	2.40641	1.84501e-13	4.16568	3.28623e-15	155	319	227	1403	1544	323	7.667	8.632	10.047	42.586	39.977	41.678	NAC domain protein 13 (NAC13)
AT2G02890.1	AT2G02890	2.40614	0.000550374	-5.50873	0.000137214	0	0	0	3	3	0	0	0	0	0.091	0.078	0	F-box family protein
AT4G38000.1	AT4G38000	2.40605	0.01272	-3.41487	0.00481239	0	0	2	5	4	1	0	0	0.089	0.152	0.104	0.129	DNA binding with one finger 4.7 (DOF4.7)
AT4G23450.2	AT4G23450	2.40495	8.20961e-08	-0.695054	7.27925e-09	12	17	10	92	82	15	0.594	0.46	0.443	2.793	2.123	1.935	RING/U-box superfamily protein	AtAIRP1 gene encodes a C3H2C3-type RING E3 Ub ligase. It has been shown to be a positive regulator in the Arabidopsis ABA-dependent drought response.
AT1G30370.1	AT1G30370	2.40492	0.000148637	-1.30133	3.18498e-05	4	8	5	39	36	10	0.198	0.216	0.221	1.184	0.932	1.29	alpha/beta-Hydrolases superfamily protein	Encodes a mitochondria-localized class III phospholipase A1 that plays a role in seed viability.
AT1G17050.1	AT1G17050	2.40333	1.97191e-19	6.52815	3.69322e-22	519	1138	703	4653	5249	1063	25.671	30.792	31.116	141.234	135.907	137.162	solanesyl diphosphate synthase 2 (SPS2)	Encodes one of the two paralogous solanesyl diphosphate synthases - SPS1 (At1g78510) and SPS2 (At1g17050) - that assemble the side-chain of plastoquinone-9 in plastids.
AT5G59820.1	AT5G59820	2.39939	7.28794e-10	2.65442	3.58791e-11	44	114	67	477	459	106	2.176	3.085	2.965	14.479	11.884	13.677	RESPONSIVE TO HIGH LIGHT 41 (RHL41)	Encodes a zinc finger protein involved in high light and cold acclimation. Overexpression of this putative transcription factor increases the expression level of 9 cold-responsive genes and represses the expression level of 15 cold-responsive genes, including CBF genes. Also, lines overexpressing this gene exhibits a small but reproducible increase in freeze tolerance. Because of the repression o…
AT5G08640.1	AT5G08640	2.39819	2.61586e-17	6.99022	1.18009e-19	711	1347	824	5554	6631	1304	35.168	36.447	36.471	168.582	171.69	168.259	flavonol synthase 1 (FLS1)	Encodes a flavonol synthase that catalyzes formation of flavonols from dihydroflavonols. Co-expressed with CHI and CHS (qRT-PCR).
AT5G22540.1	AT5G22540	2.39809	0.00122816	-2.83196	0.00034069	2	4	2	22	16	5	0.099	0.108	0.089	0.668	0.414	0.645	Plant protein of unknown function (DUF247)
AT5G28080.2	AT5G28080	2.39737	1.54607e-06	-1.44189	1.90755e-07	7	12	4	51	52	7	0.346	0.325	0.177	1.548	1.346	0.903	WNK9	Encodes a member of the WNK family (9 members in all) of protein kinases, the structural design of which is clearly distinct from those of other known protein kinases, such as receptor-like kinases and mitogen-activated protein kinases.
AT1G75388.1	AT1G75388	2.39635	0.000654253	-0.647611	0.000167256	12	15	11	87	91	9	0.594	0.406	0.487	2.641	2.356	1.161	conserved peptide upstream open reading frame 5 (CPuORF5)	Upstream open reading frames (uORFs) are small open reading frames found in the 5' UTR of a mature mRNA, and can potentially mediate translational regulation of the largest, or major, ORF (mORF). CPuORF5 represents a conserved upstream opening reading frame relative to major ORF AT1G75390.1
AT5G43260.1	AT5G43260	2.39485	1.02402e-15	5.25396	7.89927e-18	375	733	412	3078	3513	620	18.548	19.834	18.236	93.428	90.959	80	chaperone protein dnaJ-related
AT5G54700.1	AT5G54700	2.3927	0.00818937	-2.47225	0.00290985	0	7	2	9	26	2	0	0.189	0.089	0.273	0.673	0.258	Ankyrin repeat family protein
AT1G33940.1	AT1G33940	2.39099	0.0118863	-4.48646	0.00445513	0	1.02069	0	9.19005	3.07097	0	0	0.028	0	0.279	0.08	0	BEST Arabidopsis thaliana protein match is: Protein kinase family protein with ARM repeat domain (TAIR:AT5G18700.1)
AT1G26240.1	AT1G26240	2.38861	0.0135475	-2.9206	0.00516359	0	8	0	7	8	5	0	0.216	0	0.212	0.207	0.645	Proline-rich extensin-like family protein
AT3G11670.1	AT3G11670	2.3832	1.97191e-19	6.30502	3.65997e-22	693	1371	781	5500	6111	1318	34.277	37.097	34.568	166.943	158.226	170.065	DIGALACTOSYL DIACYLGLYCEROL DEFICIENT 1 (DGD1)	Responsible for the final assembly of galactolipids in photosynthetic membranes. Provides stability to the PS I core complex (e.g. subunits PsaD, PsaE).
AT2G33790.1	AT2G33790	2.38199	0.0103084	-3.79467	0.00378742	1	0	2	7	5	2	0.049	0	0.089	0.212	0.129	0.258		pollen Ole e 1 allergen protein containing 14.6% proline residues, similar to arabinogalactan protein (Daucus carota) GI:11322245, SP:Q03211 Pistil-specific extensin-like protein precursor (PELP) {Nicotiana tabacum}
AT1G52855.1	AT1G52855	2.38078	0.000180021	-0.903246	3.93822e-05	3	11	4	51	27	10	0.148	0.298	0.177	1.548	0.699	1.29	unknown protein
AT4G38590.2	AT4G38590	2.38013	0.00343441	-3.73115	0.00108174	0	1	1	8	5	1	0	0.027	0.044	0.243	0.129	0.129	beta-galactosidase 14 (BGAL14)	putative beta-galactosidase (BGAL14 gene)
AT4G20970.1	AT4G20970	2.3786	5.70917e-08	-0.145177	4.85682e-09	7	23	13	98	85	16	0.346	0.622	0.575	2.975	2.201	2.065	basic helix-loop-helix (bHLH) DNA-binding superfamily protein
AT5G15948.1	AT5G15948	2.3776	1.17354e-09	3.99437	6.1182e-11	92	149	125	743.169	849.173	121.171	4.551	4.032	5.533	22.558	21.987	15.635	conserved peptide upstream open reading frame 10 (CPuORF10)	Upstream open reading frames (uORFs) are small open reading frames found in the 5' UTR of a mature mRNA, and can potentially mediate translational regulation of the largest, or major, ORF (mORF). CPuORF10 represents a conserved upstream opening reading frame relative to major ORF AT5G15950.1
AT1G11925.1	AT1G11925	2.37122	0.00121413	-4.80424	0.000336538	0	2	2	10	8	2	0	0.054	0.089	0.304	0.207	0.258	Stigma-specific Stig1 family protein	Encodes a Stigma-specific Stig1 family protein
AT4G21213.1	AT4G21213	2.37116	0.00519956	-2.42678	0.00172611	1	4	0	12	6	4	0.049	0.108	0	0.364	0.155	0.516	unknown protein	This gene encodes a small protein and has either evidence of transcription or purifying selection.
AT1G64130.1	AT1G64130	2.36958	0.0101029	-5.18828	0.00370229	0	0	0	2	4	0	0	0	0	0.061	0.104	0	Polyketide cyclase/dehydrase and lipid transport superfamily protein
AT2G23321.1	AT2G23321	2.36958	0.0103504	-4.88829	0.00380599	0	0	0	2	4	0	0	0	0	0.061	0.104	0	unknown protein
AT3G27440.1	AT3G27440	2.36958	0.0204369	-4.50484	0.0082704	0	0	0	2	4	0	0	0	0	0.061	0.104	0	uridine kinase-like 5 (UKL5)	One of the homologous genes predicted to encode proteins with UPRT domains (Uracil phosphoribosyltransferase). Five of these genes (At5g40870, At3g27190, At1g55810, At4g26510 and At3g27440) show a high level of identity, and are annotated as also containing a N-terminal uracil kinase (UK) domain. These genes are referred to as UKL1 (UK-like 1), UKL2, UKL3, UKL4 and UKL5, respectively.
AT2G22080.1	AT2G22080	2.36593	1.63467e-18	5.81075	4.88806e-21	640	1251	783	5304	5951	1124	31.656	33.85	34.656	160.994	154.084	145.033	unknown protein
AT2G46495.1	AT2G46495	2.36481	0.000117833	-2.02525	2.44551e-05	3	11	1	23	35	3	0.148	0.298	0.044	0.698	0.906	0.387	RING/U-box superfamily protein
AT5G42900.1	AT5G42900	2.36467	9.16072e-21	3.73071	6.74896e-24	773	1489	964	6080	7071	1471	38.234	40.29	42.668	184.548	183.083	189.808	cold regulated gene 27 (COR27)
AT5G43630.1	AT5G43630	2.36262	1.37107e-18	6.70214	3.78425e-21	852	1549	1127	6703	7548	1662	42.142	41.913	49.882	203.458	195.433	214.453	TZP	Encodes a zinc knuckle protein that negatively regulates morning specific growth. The role of TZP in hypocotyl elongation was established through a QTL analysis of BayXSha RIL populations. The Bay-0 allele contains a deletion causing a frameshift mutation. TZP is under circadian control and acts to regulate morning-specific hypocotyl growth.
AT5G07070.1	AT5G07070	2.35893	8.5561e-12	2.11495	2.47691e-13	39	80	59	347	386	75	1.929	2.165	2.611	10.533	9.994	9.677	CBL-interacting protein kinase 2 (CIPK2)	Encodes CBL-interacting protein kinase 2 (CIPK2).
AT1G65541.1	AT1G65541	2.35869	0.0024222	-2.05704	0.000725453	7	13	2	39	40	11	0.346	0.352	0.089	1.184	1.036	1.419	unknown protein
AT1G79660.1	AT1G79660	2.35434	5.5098e-14	2.61254	7.92742e-16	95	166	103	682	846	139	4.699	4.492	4.559	20.701	21.905	17.936	unknown protein
AT3G46080.1	AT3G46080	2.3536	0.000223814	-0.818192	5.03012e-05	7	10	10	75	46	11	0.346	0.271	0.443	2.276	1.191	1.419	C2H2-type zinc finger family protein
AT4G38580.1	AT4G38580	2.35227	1.13506e-14	4.10207	1.29369e-16	339	702	388	2797	3189	566	16.768	18.995	17.173	84.898	82.57	73.033	farnesylated protein 6 (FP6)	putative farnesylated protein (At4g38580) mRNA, complete
AT5G52660.2	AT5G52660	2.3519	2.43108e-16	3.49513	1.54873e-18	123	235	154	938	1173	216	6.084	6.359	6.816	28.471	30.371	27.871	Homeodomain-like superfamily protein
AT1G70700.1	AT1G70700	2.3511	4.65511e-14	6.20163	6.49598e-16	443	1227	511	4490	4301	832	21.912	33.2	22.617	136.286	111.362	107.355	TIFY7	JAZ9 is a protein presumed to be involved in jasmonate signaling. JAZ9 transcript levels rise in response to a jasmonate stimulus. JAZ9 can interact with the COI1 F-box subunit of an SCF E3 ubiquitin ligase in a yeast-two-hybrid assay only in the presence of jasmonate-isoleucine (JA-ILE) or coronatine. The Jas domain appears to be important for JAZ9-COI1 interactions in the presence of coronatine…
AT5G05220.1	AT5G05220	2.34854	0.0184003	-3.95226	0.00733221	0	3	1	7	10	2	0	0.081	0.044	0.212	0.259	0.258	unknown protein
AT1G71240.1	AT1G71240	2.34718	2.20618e-19	4.5456	4.58924e-22	377	693	426	2857	3174	672	18.647	18.751	18.855	86.719	82.181	86.71	Plant protein of unknown function (DUF639)
AT5G59050.1	AT5G59050	2.3465	3.2056e-12	2.74244	8.23801e-14	62	153	78	620	588	111	3.067	4.14	3.452	18.819	15.225	14.323	unknown protein
AT5G53380.1	AT5G53380	2.34389	0.0194271	-4.11064	0.00780452	0	3	0	6	6	1	0	0.081	0	0.182	0.155	0.129	O-acyltransferase (WSD1-like) family protein
AT3G62690.1	AT3G62690	2.34334	9.50649e-12	2.41426	2.80972e-13	76	187	88	660	772	136	3.759	5.06	3.895	20.033	19.989	17.548	AtL5 (ATL5)	Encodes a RING-H2 zinc finger protein related to ATL2. The ATL gene family is represented by fifteen sequences that contain, in addition to the RING, a transmembrane domain which is located in most of them towards the N-terminal end.
AT5G65280.1	AT5G65280	2.3418	2.45714e-14	2.77852	3.21585e-16	57	135	74	542	546	105	2.819	3.653	3.275	16.451	14.137	13.548	GCR2-like 1 (GCL1)	Encodes a protein with reported similarity to GCR2 a putative G protein coupled receptor thought to be an ABA receptor. Loss of function mutations in GCL1 show no ABA response defects based on assays of seed germination and seedling development.GCL1 also has similarity to LANCL1 and LANCL2, human homologs of bacterial lanthionine synthetase.
AT3G24840.1	AT3G24840	2.33854	7.66958e-14	3.44896	1.18658e-15	115	236	133	912	1013	223	5.688	6.386	5.887	27.682	26.229	28.774	Sec14p-like phosphatidylinositol transfer family protein
AT3G06410.1	AT3G06410	2.33659	4.40962e-16	5.075	2.96204e-18	359	709	401	2779	3105	641	17.757	19.184	17.749	84.352	80.395	82.71	Zinc finger C-x8-C-x5-C-x3-H type family protein
AT5G13210.1	AT5G13210	2.33182	5.25608e-07	2.28822	5.77201e-08	49	104	156	524	566	155	2.424	2.814	6.905	15.905	14.655	20	Uncharacterised conserved protein UCP015417, vWA
AT2G27070.1	AT2G27070	2.33114	0.0114296	-4.34244	0.00425881	4	1	0	11	7	1	0.198	0.027	0	0.334	0.181	0.129	response regulator 13 (RR13)	member of Response Regulator: B- Type
AT1G10090.1	AT1G10090	2.32934	2.85319e-17	4.82302	1.3354e-19	569	979	559	4030	4542	882	28.144	26.49	24.742	122.324	117.602	113.807	Early-responsive to dehydration stress protein (ERD4)
AT1G73700.1	AT1G73700	2.32805	4.84306e-08	1.13512	4.01717e-09	25	36	15	159	145	30	1.237	0.974	0.664	4.826	3.754	3.871	MATE efflux family protein
AT1G60880.1	AT1G60880	2.32716	0.00657374	-5.36154	0.00226057	0	0	0	4	1	1	0	0	0	0.121	0.026	0.129	AGAMOUS-like-56 (AGL56)	Root Specific
AT3G04140.1	AT3G04140	2.32584	3.96904e-17	4.94804	1.96087e-19	185	431	251	1623	1850	359	9.15	11.662	11.11	49.263	47.9	46.323	Ankyrin repeat family protein
AT5G63340.1	AT5G63340	2.32243	2.08205e-09	1.03939	1.16937e-10	27	49	53	274	257	37	1.335	1.326	2.346	8.317	6.654	4.774	unknown protein
AT5G43620.1	AT5G43620	2.32151	2.582e-10	1.08018	1.12791e-11	27	63	38	276.455	253.435	43.7254	1.335	1.705	1.682	8.391	6.562	5.642	Pre-mRNA cleavage complex II
AT1G02405.1	AT1G02405	2.31821	0.000128962	-2.16896	2.70108e-05	2	2	3	15	17	3	0.099	0.054	0.133	0.455	0.44	0.387	proline-rich family protein
AT4G28790.1	AT4G28790	2.31761	1.10382e-07	1.31557	1.01748e-08	15	33	34	166	155	34	0.742	0.893	1.505	5.039	4.013	4.387	basic helix-loop-helix (bHLH) DNA-binding superfamily protein
AT5G15950.1	AT5G15950	2.31745	2.61586e-17	6.68376	1.19032e-19	567	1088	646	3964	4970	1057	28.045	29.439	28.593	120.321	128.684	136.388	Adenosylmethionine decarboxylase family protein
AT4G21200.1	AT4G21200	2.31642	4.59004e-11	0.679642	1.65102e-12	30	43	28	196	202	48	1.484	1.164	1.239	5.949	5.23	6.194	gibberellin 2-oxidase 8 (GA2OX8)	Encodes a protein with gibberellin 2-oxidase activity which acts specifically on C-20 gibberellins.
AT2G45580.1	AT2G45580	2.31449	0.021089	-4.38318	0.00858638	0	0	1	3	6	0	0	0	0.044	0.091	0.155	0	cytochrome P450, family 76, subfamily C, polypeptide 3 (CYP76C3)	member of CYP76C
AT5G64750.1	AT5G64750	2.3144	5.28347e-07	-0.292356	5.80437e-08	12	32	14	116	123	18	0.594	0.866	0.62	3.521	3.185	2.323	ABA REPRESSOR1 (ABR1)	Encodes a putative transcription factor containing an AP2 domain. Is a member of the ERF (ethylene response factor) subfamily B-4 of ERF/AP2 transcription factor family. Expressed in response to ABA, osmotic stress, sugar stress and drought. Mutants are hypersensitive to these stresses. May be involved in regulation of ABA mediated stress response.
AT2G20970.2	AT2G20970	2.31411	0.00323999	-5.39037	0.0010111	0	1	0	6	4	0	0	0.027	0	0.182	0.104	0	unknown protein
AT3G13432.1	AT3G13432	2.31125	0.00748765	-3.24051	0.00262546	0	4	1	7	12	2	0	0.108	0.044	0.212	0.311	0.258	unknown protein
AT1G60750.1	AT1G60750	2.30967	0.00200627	-2.02939	0.000587751	1	11	9	41	29	10	0.049	0.298	0.398	1.244	0.751	1.29	NAD(P)-linked oxidoreductase superfamily protein
AT1G42980.1	AT1G42980	2.30469	0.00182699	-3.60128	0.000529054	2	4	2	20	15	5	0.099	0.108	0.089	0.607	0.388	0.645	Actin-binding FH2 (formin homology 2) family protein
AT5G46520.1	AT5G46520	2.30233	8.17877e-12	3.60532	2.34641e-13	176.018	347.896	205.05	1374.89	1385.21	357.628	8.706	9.413	9.076	41.732	35.866	46.146		VICTR (VARIATION IN COMPOUND TRIGGERED ROOT growth response) encodes a TIR-NB-LRR (for Toll-Interleukin1 Receptor-nucleotide binding-Leucine-rich repeat) protein. VICTR is necessary for DFPM-induced root growth arrest and inhibition of abscisic acid-induced stomatal closing (DFPM is [5-(3,4-dichlorophenyl)furan-2-yl]-piperidine-1-ylmethanethione)(PMID:21620700). DFPM-mediated root growth arrest i…
AT3G25250.1	AT3G25250	2.30036	4.46884e-07	0.784799	4.81066e-08	13	40	16	130	132	33	0.643	1.082	0.708	3.946	3.418	4.258	AGC2-1	Arabidopsis protein kinase
AT5G53290.1	AT5G53290	2.30016	3.82496e-11	2.3829	1.34433e-12	56	106	74	432	514	89	2.77	2.868	3.275	13.113	13.309	11.484	cytokinin response factor 3 (CRF3)	encodes a member of the ERF (ethylene response factor) subfamily B-5 of ERF/AP2 transcription factor family. The protein contains one AP2 domain. There are 7 members in this subfamily.
AT5G17460.2	AT5G17460	2.2876	2.98094e-13	2.11194	5.64538e-15	79	173	84	659	636	144	3.908	4.681	3.718	20.003	16.467	18.581	unknown protein
AT1G27820.1	AT1G27820	2.28708	0.0211161	-4.40732	0.00859836	0	0	2	1.24246	7	3	0	0	0.089	0.038	0.181	0.387	Polynucleotidyl transferase, ribonuclease H-like superfamily protein
AT5G43860.1	AT5G43860	2.28386	2.45152e-13	2.61439	4.48339e-15	71	158	107	647	630	157	3.512	4.275	4.736	19.639	16.312	20.258	chlorophyllase 2 (CLH2)	Encodes a chlorophyllase, the first enzyme in chlorophyll degradation. It catalyzes the hydrolysis of the ester bond to chlorophyllide and phytol. AtCLH2 has a typical signal sequence for the chloroplast. Gene expression does not respond to methyljasmonate, a known promoter of senescence and chlorophyll degradation.
AT1G07135.1	AT1G07135	2.28057	5.83009e-08	3.3965	4.9799e-09	162	289	169	1134	1257	264	8.013	7.82	7.48	34.421	32.546	34.065	glycine-rich protein
AT1G51820.1	AT1G51820	2.27909	1.83899e-07	3.04018	1.81149e-08	68	207	152	941.221	675.987	184.112	3.363	5.601	6.728	28.569	17.503	23.757	Leucine-rich repeat protein kinase family protein
AT5G48400.2	AT5G48400	2.27778	6.01291e-06	-0.27458	8.69819e-07	5	22	12	85	60	20	0.247	0.595	0.531	2.58	1.554	2.581	ATGLR1.2	member of Putative ligand-gated ion channel subunit family
AT3G13310.1	AT3G13310	2.27701	1.99723e-11	4.53227	6.54347e-13	259	539	307	2034	2457	385	12.811	14.584	13.588	61.739	63.617	49.678	Chaperone DnaJ-domain superfamily protein
AT4G27820.1	AT4G27820	2.27416	7.11934e-10	5.99164	3.49565e-11	983.145	1740.64	1132.75	7064.89	7955.48	1613.89	48.628	47.099	50.137	214.443	205.984	208.245	beta glucosidase 9 (BGLU9)
AT4G33355.1	AT4G33355	2.27323	0.00774694	-3.15962	0.0027278	0	3	3	8	13	3	0	0.081	0.133	0.243	0.337	0.387	Bifunctional inhibitor/lipid-transfer protein/seed storage 2S albumin superfamily protein	Predicted to encode a PR (pathogenesis-related) protein. Belongs to the lipid transfer protein (PR-14) family with the following members: At2g38540/LTP1, At2g38530/LTP2, At5g59320/LTP3, At5g59310/LTP4, At3g51600/LTP5, At3g08770/LTP6, At2g15050/LTP7, At2g18370/LTP8, At2g15325/LTP9, At5g01870/LTP10, At4g33355/LTP11, At3g51590/LTP12, At5g44265/LTP13, At5g62065/LTP14, At4g08530/LTP15.
AT5G48410.1	AT5G48410	2.27027	5.36863e-07	-0.720495	5.91444e-08	9	15	9	76	58	14	0.445	0.406	0.398	2.307	1.502	1.806	glutamate receptor 1.3 (GLR1.3)	member of Putative ligand-gated ion channel subunit family
AT5G43150.1	AT5G43150	2.26772	5.60052e-15	4.72051	5.87357e-17	187	382	239	1522	1622	315	9.249	10.336	10.578	46.198	41.997	40.645	unknown protein
AT1G22770.1	AT1G22770	2.26593	4.67213e-17	5.16364	2.36897e-19	2221	3597	2067	14196	15835	3394	109.855	97.328	91.488	430.896	410.001	437.938	GIGANTEA (GI)	Together with CONSTANTS (CO) and FLOWERING LOCUS T (FT), GIGANTEA promotes flowering under long days in a circadian clock-controlled flowering pathway. GI acts earlier than CO and FT in the pathway by increasing CO and FT mRNA abundance. Located in the nucleus. Regulates several developmental processes, including photoperiod-mediated flowering, phytochrome B signaling, circadian clock, carbohydra…
AT1G29395.1	AT1G29395	2.26347	9.88964e-13	4.4574	2.25008e-14	429.85	796.73	361.917	2837.11	3217.61	625.934	21.261	21.558	16.019	86.116	83.311	80.766	COLD REGULATED 314 INNER MEMBRANE 1 (COR413IM1)	Integral membrane protein in the inner envelope of chloroplasts. Provide freezing tolerance. Expression is induced by short-term cold-treatment, water deprivation, and abscisic acid treatment.
AT1G80110.1	AT1G80110	2.26156	3.82496e-11	1.52957	1.34272e-12	48	74	64	325	387	74	2.374	2.002	2.833	9.865	10.02	9.548	phloem protein 2-B11 (PP2-B11)
AT1G19180.1	AT1G19180	2.26048	9.14094e-10	4.78149	4.61108e-11	254	802	313	2351	2653	522	12.563	21.701	13.854	71.361	68.692	67.355	jasmonate-zim-domain protein 1 (JAZ1)	JAZ1 is a nuclear-localized protein involved in jasmonate signaling. JAZ1 transcript levels rise in response to a jasmonate stimulus. JAZ1 can interact with the COI1 F-box subunit of an SCF E3 ubiquitin ligase in a yeast-two-hybrid assay only in the presence of jasmonate-isoleucine (JA-ILE) or coronatine. Application of jasmonate methyl ester to Arabidopsis roots reduces the levels of a JAZ1:GUS …
AT3G28340.1	AT3G28340	2.25519	2.75887e-08	1.36435	2.12221e-09	36	91	42	276	360	72	1.781	2.462	1.859	8.378	9.321	9.29	galacturonosyltransferase-like 10 (GATL10)	Encodes a protein with putative galacturonosyltransferase activity.
AT2G40130.2	AT2G40130	2.2538	6.08652e-16	3.78847	4.33436e-18	173	331	180	1151	1393	307	8.557	8.956	7.967	34.937	36.068	39.613	Double Clp-N motif-containing P-loop nucleoside triphosphate hydrolases superfamily protein	Encodes a member of an eight-gene family (SMAX1 and SMAX1-like) that has weak similarity to AtHSP101, a ClpB chaperonin required for thermotolerance.
AT1G60470.1	AT1G60470	2.25319	2.46687e-06	-0.52902	3.20719e-07	7	33	14	87	109	20	0.346	0.893	0.62	2.641	2.822	2.581	galactinol synthase 4 (GolS4)	Predicted to encode a galactinol synthase.
AT2G24540.1	AT2G24540	2.25218	2.15399e-11	3.70983	7.14107e-13	59	125	52	447	446	90	2.918	3.382	2.302	13.568	11.548	11.613	ATTENUATED FAR-RED RESPONSE (AFR)
AT4G16610.1	AT4G16610	2.25134	2.33695e-08	1.04638	1.76626e-09	17	43	30	139	205	37	0.841	1.164	1.328	4.219	5.308	4.774	C2H2-like zinc finger protein
AT2G45570.1	AT2G45570	2.2461	0.00840777	0.286833	0.00299947	6	22	18	101	63	31	0.297	0.595	0.797	3.066	1.631	4	cytochrome P450, family 76, subfamily C, polypeptide 2 (CYP76C2)	member of CYP76C
AT1G01560.2	AT1G01560	2.24595	4.67319e-05	0.853001	8.65174e-06	16	46	17	174	122	36	0.791	1.245	0.752	5.281	3.159	4.645	MAP kinase 11 (MPK11)	member of MAP Kinase
AT3G43110.1	AT3G43110	2.24502	1.13443e-05	0.859642	1.77379e-06	7	32	17	97	100	27	0.346	0.866	0.752	2.944	2.589	3.484	unknown protein
AT5G07990.1	AT5G07990	2.24403	1.92531e-08	5.17498	1.42678e-09	131	228	126	878	959	192	6.48	6.169	5.577	26.65	24.83	24.774	TRANSPARENT TESTA 7 (TT7)	Required for flavonoid 3' hydroxylase activity. Enzyme abundance relative to CHS determines Quercetin/Kaempferol metabolite ratio.
AT5G26220.1	AT5G26220	2.24293	1.07837e-10	2.75441	4.29012e-12	131	218	113	838	913	177	6.48	5.899	5.002	25.436	23.639	22.839	ChaC-like family protein
AT5G62360.1	AT5G62360	2.24121	5.09911e-19	3.73262	1.23749e-21	977	1711	930	6514	7307	1425	48.325	46.297	41.163	197.721	189.193	183.872	Plant invertase/pectin methylesterase inhibitor superfamily protein
AT2G38470.1	AT2G38470	2.23847	3.30606e-08	4.81857	2.59184e-09	281	729	370	2329	2641	588	13.899	19.725	16.377	70.693	68.381	75.871	WRKY DNA-binding protein 33 (WRKY33)	Member of the plant WRKY transcription factor family. Regulates the antagonistic relationship between defense pathways mediating responses to P. syringae and necrotrophic fungal pathogens. Located in nucleus. Involved in response to various abiotic stresses - especially salt stress.
AT2G37580.1	AT2G37580	2.23469	4.93611e-10	2.22106	2.32425e-11	95	144	90	602	629	134	4.699	3.896	3.984	18.273	16.286	17.29	RING/U-box superfamily protein
AT2G25130.1	AT2G25130	2.23335	3.91282e-06	-0.292049	5.36857e-07	12	25	12	86	99	21	0.594	0.676	0.531	2.61	2.563	2.71	ARM repeat superfamily protein
AT5G50100.1	AT5G50100	2.23319	2.27303e-06	5.32936	2.92465e-07	325	550	437	2296	2643	535	16.075	14.882	19.342	69.691	68.433	69.033	Putative thiol-disulphide oxidoreductase DCC
AT1G65490.1	AT1G65490	2.23002	3.30167e-11	4.84703	1.14181e-12	74	218	141	804	856	133	3.66	5.899	6.241	24.404	22.164	17.161	unknown protein
AT2G34555.1	AT2G34555	2.22967	0.00791384	-5.02086	0.00279514	1	0	0	2	4	1	0.049	0	0	0.061	0.104	0.129	gibberellin 2-oxidase 3 (ATGA2OX3)	Encodes a gibberellin 2-oxidase that acts on C19 gibberellins to deactivate them.
AT4G31875.1	AT4G31875	2.2224	4.39548e-06	1.14323	6.11844e-07	9	15	11	72	62	16	0.445	0.406	0.487	2.185	1.605	2.065	unknown protein
AT1G19200.1	AT1G19200	2.22157	3.27432e-09	1.81265	1.95253e-10	42	64	44	277	291	54	2.077	1.732	1.947	8.408	7.535	6.968	Protein of unknown function (DUF581)
AT5G38120.1	AT5G38120	2.22011	4.13282e-06	0.863551	5.70806e-07	16	31	10	74	130	30	0.791	0.839	0.443	2.246	3.366	3.871	AMP-dependent synthetase and ligase family protein
AT2G47890.1	AT2G47890	2.21686	1.36162e-15	4.64773	1.08576e-17	585	1124	664	4104	4618	968	28.935	30.413	29.389	124.57	119.57	124.904	B-box type zinc finger protein with CCT domain
AT2G03290.1	AT2G03290	2.21629	0.0236539	-4.87781	0.00979574	0	0	0	2	3	0	0	0	0	0.061	0.078	0	emp24/gp25L/p24 family/GOLD family protein
AT2G46995.1	AT2G46995	2.21629	0.0184003	-4.9932	0.00733174	0	0	0	2	3	0	0	0	0	0.061	0.078	0	unknown protein
AT4G18395.1	AT4G18395	2.21629	0.0101548	-5.30013	0.0037235	0	0	0	2	3	0	0	0	0	0.061	0.078	0	unknown protein
AT5G14602.1	AT5G14602	2.21629	0.00555906	-4.84247	0.00186346	0	0	0	2	3	0	0	0	0	0.061	0.078	0	FUNCTIONS IN: molecular_function unknown
AT1G01580.1	AT1G01580	2.21547	0.00135472	0.807664	0.000379264	22	38	15	116	138	55	1.088	1.028	0.664	3.521	3.573	7.097	ferric reduction oxidase 2 (FRO2)	Encodes the low-iron-inducible ferric chelate reductase responsible for reduction of iron at the root surface. It is likely to be the major Fe(III) chelate reductase in Arabidopsis iron metabolism. Coordinately regulated with IRT1, the major transporter responsible for high-affinity iron uptake from the soil, at both transcriptional and posttranscriptional levels. Steady state mRNA levels are reg…
AT4G14805.1	AT4G14805	2.21494	0.00649214	-3.87909	0.00222632	2	2	0	5	9	3	0.099	0.054	0	0.152	0.233	0.387	Bifunctional inhibitor/lipid-transfer protein/seed storage 2S albumin superfamily protein
AT1G27760.3	AT1G27760	2.21266	3.31474e-17	6.87854	1.59153e-19	1253	2163	1490	8549	9554	2041	61.976	58.527	65.949	259.49	247.373	263.356	SALT-TOLERANCE 32 (SAT32)	Encodes a protein with similarity to human interferon-related developmental regulator (IFRD)that is involved in salt tolerance. Loss of function mutations are hypersensitive to salt stress and have reduced fertility. SAT32 is found in the cytoplasm but appears to translocate to the nucleus when plants are subject to salt stress.
AT3G24190.1	AT3G24190	2.20862	1.22418e-20	7.65282	1.04648e-23	1616	2751	1816	10865	12082	2518	79.931	74.437	80.378	329.789	312.828	324.905	Protein kinase superfamily protein
AT1G61680.1	AT1G61680	2.20782	0.0175047	-2.84595	0.00691842	0	3	3	9	12	2	0	0.081	0.133	0.273	0.311	0.258	terpene synthase 14 (TPS14)
AT4G17670.1	AT4G17670	2.20762	2.40406e-06	1.56653	3.11199e-07	30	68	53	263	286	63	1.484	1.84	2.346	7.983	7.405	8.129	Protein of unknown function (DUF581)
AT2G31360.1	AT2G31360	2.20682	1.22418e-20	7.85027	1.06105e-23	5226	8999	5971	33944	40720	8323	258.489	243.497	264.283	1030.31	1054.33	1073.94	16:0delta9 desaturase 2 (DS2)	Encodes a protein homologous to delta 9 acyl-lipid desaturases of cyanobacteria and acyl-CoA desaturases of yeast and mammals. expression up-regulated by cold temperature. It is involved in the synthesis of the 24:1n-9 and 26:1n-9 components of seed lipids, sphingolipids and the membrane phospholipids phosphatidylserine (PS), and phosphatidylethanolamine (PE).
AT2G27500.1	AT2G27500	2.20664	1.19931e-13	3.89832	1.95424e-15	241	542	299	1883	2103	413	11.92	14.666	13.234	57.155	54.451	53.291	Glycosyl hydrolase superfamily protein
AT3G19690.1	AT3G19690	2.20102	0.018374	-5.03597	0.00731854	0	0	0	3	2	0	0	0	0	0.091	0.052	0	CAP (Cysteine-rich secretory proteins, Antigen 5, and Pathogenesis-related 1 protein) superfamily protein
AT3G28330.1	AT3G28330	2.20102	0.0163348	-5.2799	0.00638668	0	0	0	3	2	0	0	0	0	0.091	0.052	0	F-box family protein-related
AT5G66815.1	AT5G66815	2.20102	0.0185757	-4.88829	0.00740933	0	0	0	3	2	0	0	0	0	0.091	0.052	0	unknown protein
AT2G19450.1	AT2G19450	2.19967	1.6486e-18	4.60014	5.00116e-21	579	1071	552	3730	4179	894	28.639	28.979	24.432	113.218	108.203	115.355	TRIACYLGLYCEROL BIOSYNTHESIS DEFECT 1 (TAG1)	Encodes Acyl-CoA:diacylglycerol acyltransferase (DGAT) catalyzes the final step of the triacylglycerol synthesis pathway. An insertion mutation in the TAG1 gene results in altered lipid phenotype. Role in senescence and seed development. Its preferred substrate is linolenoyl-CoA (C18:3-CoA).
AT2G34850.1	AT2G34850	2.19841	5.40022e-08	0.244226	4.55421e-09	15	28	13	101	105	23	0.742	0.758	0.575	3.066	2.719	2.968	maternal effect embryo arrest 25 (MEE25)
AT5G23730.1	AT5G23730	2.19767	1.95301e-11	4.0653	6.39014e-13	71	170	106	593	680	130	3.512	4.6	4.692	18	17.607	16.774	Transducin/WD40 repeat-like superfamily protein	Encodes REPRESSOR OF UV-B PHOTOMORPHOGENESIS 2 (RUP2). Functions as a repressor of UV-B signaling.
AT4G18280.1	AT4G18280	2.19741	1.60169e-11	3.39488	5.06015e-13	150	299	199	1188	1315	198	7.419	8.09	8.808	36.06	34.048	25.549	glycine-rich cell wall protein-related
AT1G49405.1	AT1G49405	2.19583	0.00089004	-0.349998	0.000236213	1	10	4	25	25	5	0.049	0.271	0.177	0.759	0.647	0.645	Uncharacterised protein family (UPF0497)
AT2G22500.1	AT2G22500	2.19535	1.37246e-14	4.83605	1.61186e-16	383	721	438	2649	2999	605	18.944	19.509	19.386	80.406	77.65	78.065	uncoupling protein 5 (UCP5)	Encodes one of the mitochondrial dicarboxylate carriers (DIC): DIC1 (AT2G22500), DIC2 (AT4G24570), DIC3 (AT5G09470).
AT4G31870.1	AT4G31870	2.19396	2.2288e-09	3.47364	1.26313e-10	64	132	76	524	477	104	3.166	3.572	3.364	15.905	12.351	13.419	glutathione peroxidase 7 (GPX7)	Encodes glutathione peroxidase.
AT1G63580.1	AT1G63580	2.19206	5.9928e-07	-0.168863	6.69676e-08	6	22	12	71	72	16	0.297	0.595	0.531	2.155	1.864	2.065	Receptor-like protein kinase-related family protein	Encodes a plasma membrane-localized protein with two DUF26 domains and a GPI anchor domain.
AT2G20170.1	AT2G20170	2.19015	0.01019	-5.25273	0.00373816	0	0	1	5	3	0	0	0	0.044	0.152	0.078	0	Protein of Unknown Function (DUF239)
AT1G22100.1	AT1G22100	2.18798	0.00945961	-5.42758	0.00343252	0	0	0	3	1	1	0	0	0	0.091	0.026	0.129	Inositol-pentakisphosphate 2-kinase family protein
AT2G23210.1	AT2G23210	2.18798	0.00618778	-5.36154	0.00210503	0	0	0	3	1	1	0	0	0	0.091	0.026	0.129	UDP-Glycosyltransferase superfamily protein
AT1G05100.1	AT1G05100	2.1868	5.39288e-06	0.166896	7.7148e-07	9	21	12	83	78	13	0.445	0.568	0.531	2.519	2.02	1.677	mitogen-activated protein kinase kinase kinase 18 (MAPKKK18)	member of MEKK subfamily
AT2G40140.1	AT2G40140	2.18233	1.21216e-12	5.3762	2.82094e-14	433	1028	516	3297	3537	810	21.417	27.816	22.839	100.075	91.58	104.517	CZF1
AT4G24570.1	AT4G24570	2.1807	6.89327e-09	3.46137	4.53178e-10	112	238	136	813	956	181	5.54	6.44	6.02	24.677	24.753	23.355	dicarboxylate carrier 2 (DIC2)	Encodes one of the mitochondrial dicarboxylate carriers (DIC): DIC1 (AT2G22500), DIC2 (AT4G24570), DIC3 (AT5G09470).
AT4G28320.1	AT4G28320	2.17891	1.11361e-14	2.94013	1.25478e-16	133	208	154	814	982	190	6.578	5.628	6.816	24.708	25.426	24.516	Glycosyl hydrolase superfamily protein	Encodes a endo-beta-mannanase involved in seed germination.
AT5G26920.1	AT5G26920	2.17531	9.71325e-10	3.34781	4.93766e-11	139	303	131	1061	1013	198	6.875	8.199	5.798	32.205	26.229	25.549		Encodes a calmodulin-binding protein CBP60g (calmodulin binding protein 60-like.g). The calmodulin-binding domain is located near the N-terminus
AT1G66060.1	AT1G66060	2.1735	3.12061e-10	-2.34743	1.3943e-11	23	44	22	145	170	41	1.138	1.191	0.974	4.401	4.402	5.29	Family of unknown function (DUF577)
AT5G42570.1	AT5G42570	2.1728	4.88836e-18	5.3119	1.66314e-20	437	993	607	3316	3909	795	21.615	26.869	26.867	100.652	101.212	102.581	B-cell receptor-associated 31-like
AT2G32210.1	AT2G32210	2.171	1.73347e-06	0.975658	2.16205e-07	11	52	25	174	139.527	25	0.544	1.407	1.107	5.281	3.613	3.226	unknown protein
AT3G02040.1	AT3G02040	2.1706	1.95808e-14	5.75257	2.48037e-16	477	948	463	3226	3561	695	23.593	25.651	20.493	97.92	92.202	89.678	senescence-related gene 3 (SRG3)	Encodes a member of the glycerophosphodiester phosphodiesterase (GDPD) family. Has glycerophosphodiester phosphodiesterase activity. Functions in maintaining cellular phosphate homeostasis under phosphate starvation.
AT4G00080.1	AT4G00080	2.16933	1.14024e-05	-0.113376	1.78486e-06	4	30	11	58	80	20	0.198	0.812	0.487	1.76	2.071	2.581	unfertilized embryo sac 11 (UNE11)
AT3G09520.1	AT3G09520	2.16918	3.53224e-10	1.70694	1.59812e-11	28	48	33	192	209	37	1.385	1.299	1.461	5.828	5.411	4.774	exocyst subunit exo70 family protein H4 (EXO70H4)	A member of EXO70 gene family, putative exocyst subunits, conserved in land plants. Arabidopsis thaliana contains 23 putative EXO70 genes, which can be classified into eight clusters on the phylogenetic tree.
AT4G23630.1	AT4G23630	2.16599	3.57025e-17	7.6747	1.7329e-19	1836	3722	2204	13219	15394.9	2783	90.813	100.711	97.552	401.24	398.606	359.099	VIRB2-interacting protein 1 (BTI1)
AT5G13200.1	AT5G13200	2.16203	8.70833e-11	2.72089	3.36634e-12	92	204	79	675	676	117	4.551	5.52	3.497	20.488	17.503	15.097	GRAM domain family protein
AT4G30270.1	AT4G30270	2.15965	8.3177e-13	6.32625	1.83476e-14	1065	2900	1651	9468	10355	1957	52.677	78.469	73.075	287.385	268.112	252.518	xyloglucan endotransglucosylase/hydrolase 24 (XTH24)	encodes a protein similar to endo xyloglucan transferase in sequence. It is also very similar to BRU1 in soybean, which is involved in brassinosteroid response.
AT1G67850.1	AT1G67850	2.15943	3.05583e-15	3.81846	2.97968e-17	175	327	219	1263	1284	288	8.656	8.848	9.693	38.336	33.245	37.161	Protein of unknown function (DUF707)
AT5G01100.1	AT5G01100	2.15939	9.47862e-08	1.5708	8.55643e-09	32	70	42	270	250	53	1.583	1.894	1.859	8.195	6.473	6.839	O-fucosyltransferase family protein
AT1G66380.1	AT1G66380	2.15911	0.00542819	-2.28366	0.001813	2	2	2	13.9906	12.4626	2	0.099	0.054	0.089	0.425	0.323	0.258	myb domain protein 114 (MYB114)	Encodes a member of the MYB family of transcription factors. Involved in regulation of anthocyanin biosynthesis. Affects the expression of enzymes involved in later steps of anthocyanin biosynthesis
AT5G05410.1	AT5G05410	2.15774	1.71454e-13	2.3812	2.97212e-15	80	204	147	723	811	151	3.957	5.52	6.506	21.945	20.998	19.484	DRE-binding protein 2A (DREB2A)	Encodes a transcription factor that specifically binds to DRE/CRT cis elements (responsive to drought and low-temperature stress). Belongs to the DREB subfamily A-2 of ERF/AP2 transcription factor family (DREB2A). There are eight members in this subfamily including DREB2B. The protein contains one AP2 domain. Overexpression of transcriptional activation domain of DREB2A resulted in significant dr…
AT2G17660.1	AT2G17660	2.15704	0.00286626	-2.24699	0.00087758	2	3	3	15	18	3	0.099	0.081	0.133	0.455	0.466	0.387	RPM1-interacting protein 4 (RIN4) family protein
AT2G19190.1	AT2G19190	2.1529	4.26428e-10	2.25028	1.98661e-11	110	236	217	971	957	229	5.441	6.386	9.605	29.473	24.779	29.549	FLG22-induced receptor-like kinase 1 (FRK1)	Receptor-like protein kinase. Involved in early defense signaling.
AT4G14370.1	AT4G14370	2.14796	8.42202e-06	0.794771	1.26869e-06	14	52	36	211	155	30	0.692	1.407	1.593	6.405	4.013	3.871	Disease resistance protein (TIR-NBS-LRR class) family
AT5G45180.1	AT5G45180	2.14481	0.023672	-5.43575	0.00980734	0	0	0	5	1	0	0	0	0	0.152	0.026	0	Flavin-binding monooxygenase family protein
AT5G48375.1	AT5G48375	2.14481	0.00792402	-5.59853	0.00279942	0	0	0	5	1	0	0	0	0	0.152	0.026	0	thioglucoside glucosidase 3 (TGG3)	Is a myrosinase pseudogene that codes for a truncated and frameshifted protein. Although TGG3 apparently is a pseudogene, its mRNA is expressed specifically in stamen and petal according to RT-PCR analysis. Western analysis shows no band of the size expected for a TGG3 protein.
AT3G19970.1	AT3G19970	2.14363	3.04761e-14	3.78319	4.04147e-16	92	192	123	701	726	158	4.551	5.195	5.444	21.278	18.798	20.387	alpha/beta-Hydrolases superfamily protein
AT1G21210.1	AT1G21210	2.14154	0.00606869	-2.42338	0.00205796	2	3	2	16	13.0137	3	0.099	0.081	0.089	0.486	0.337	0.387	wall associated kinase 4 (WAK4)	cell wall-associated ser/thr kinase involved in cell elongation and lateral root development
AT5G55150.1	AT5G55150	2.13975	0.00262716	-2.24214	0.000795703	4	2	6	17	22	5	0.198	0.054	0.266	0.516	0.57	0.645	Protein of unknown function (DUF295)
AT5G01050.1	AT5G01050	2.13634	1.68118e-05	-0.698025	2.74089e-06	5	14.0295	12	55	50	16.1329	0.247	0.38	0.531	1.669	1.295	2.082	Laccase/Diphenol oxidase family protein	putative laccase, a member of laccase family of genes (17 members in Arabidopsis).
AT2G15970.1	AT2G15970	2.13585	7.12058e-16	7.77402	5.21507e-18	4830	8326	5182	30963	36536	6508	238.902	225.287	229.361	939.83	945.992	839.747	cold regulated 413 plasma membrane 1 (COR413-PM1)	encodes an alpha form of a protein similar to the cold acclimation protein WCOR413 in wheat. Expression is induced by short-term cold-treatment, water deprivation, and abscisic acid treatment.
AT5G50361.1	AT5G50361	2.13443	0.0186286	-4.82737	0.00743689	0	0	0	2	1	2	0	0	0	0.061	0.026	0.258	unknown protein
AT5G09930.1	AT5G09930	2.13323	0.000652836	-1.77997	0.000166743	1	6	6	17	25	6	0.049	0.162	0.266	0.516	0.647	0.774	GENERAL CONTROL NON-REPRESSIBLE 2 (GCN2)	member of GCN subfamily
AT3G61510.1	AT3G61510	2.13221	0.0192605	-2.91085	0.00772756	0	2	1	3	9	3	0	0.054	0.044	0.091	0.233	0.387	ACC synthase 1 (ACS1)	Encodes a member of the 1-aminocyclopropane-1-carboxylate (ACC) synthase (S-adenosyl-L-methionine methylthioadenosine-lyase, EC 4.4.1.14) gene family. The gene is transcriptionally active but enzymatically inactive. The predicted amino-acid sequence of ACS1 is missing the highly conserved tripeptide, Thr-Asn-Pro (TNP), between Ile204 and Ser205. Introduction of TNP into ACS1 restores the ACS acti…
AT1G05530.1	AT1G05530	2.13011	0.00109764	-2.46508	0.000299254	1.00068	4.00364	3.00742	10.0108	19.0405	5.02556	0.049	0.108	0.133	0.304	0.493	0.648	UDP-glucosyl transferase 75B2 (UGT75B2)	Encodes a protein with glucosyltransferase activity with high sequence homology to UGT1 (AT1G05560). It belongs to an UGT subfamily that binds UDP-glucose but not UDP-glucuronate, UDP-galactose, or UDP-rhamnose as the glycosyl donor. UGT2 was shown to be able to use abscisic acid as glycosylation substrate in the presence of UDP-glucose.
AT3G09450.1	AT3G09450	2.12896	4.02015e-06	2.542	5.52978e-07	12	16	24	95	73	29	0.594	0.433	1.062	2.884	1.89	3.742	CONTAINS InterPro DOMAIN/s: Fusaric acid resistance protein, conserved region (InterPro:IPR006726)
AT2G43440.1	AT2G43440	2.12814	1.54112e-07	0.414359	1.48735e-08	17.1973	37	16	126	116	30	0.851	1.001	0.708	3.825	3.003	3.871	F-box and associated interaction domains-containing protein
AT4G24170.1	AT4G24170	2.12679	0.0144393	-2.53148	0.00555109	3	7	0	14	13	2	0.148	0.189	0	0.425	0.337	0.258	ATP binding microtubule motor family protein
AT2G34720.1	AT2G34720	2.1245	1.83806e-17	4.80287	7.96559e-20	205	448	222	1431	1606	314	10.14	12.122	9.826	43.436	41.583	40.516	nuclear factor Y, subunit A4 (NF-YA4)
AT2G23120.1	AT2G23120	2.12429	3.19326e-11	6.33562	1.09602e-12	1018	2394	1356	8234	9340	1477	50.352	64.777	60.018	249.929	241.832	190.582	Late embryogenesis abundant protein, group 6
AT5G02270.2	AT5G02270	2.12378	6.20398e-16	6.13328	4.48999e-18	437	1046	719	3387	4000	867	21.615	28.303	31.824	102.807	103.568	111.872	non-intrinsic ABC protein 9 (NAP9)	member of NAP subfamily
AT2G40340.1	AT2G40340	2.12113	3.53311e-14	1.51779	4.83841e-16	85	161	111	591	636	141.724	4.204	4.356	4.913	17.939	16.467	18.287	DREB2C	Encodes a member of the DREB subfamily A-2 of ERF/AP2 transcription factor family. The protein contains one AP2 domain. There are eight members in this subfamily including DREB2A AND DREB2B that are involved in response to drought.
AT2G16990.1	AT2G16990	2.11811	5.78891e-12	1.8367	1.60058e-13	64	109	69	427	416	89	3.166	2.949	3.054	12.961	10.771	11.484	Major facilitator superfamily protein
AT5G57110.1	AT5G57110	2.11435	6.1619e-17	7.17897	3.33798e-19	3590	6094	3653	21724	24520	5068	177.569	164.893	161.686	659.395	634.873	653.939	autoinhibited Ca2+ -ATPase, isoform 8 (ACA8)	Arabidopsis-autoinhibited Ca2+ -ATPase, isoform 8, contains all of the characteristic motifs of Ca2+ -transporting P-type Ca2+ -ATPases and is localized to the plasma membrane.
AT5G17220.1	AT5G17220	2.11377	5.70538e-11	5.56798	2.09919e-12	171	322	154	1080	1172	219	8.458	8.713	6.816	32.782	30.345	28.258	glutathione S-transferase phi 12 (GSTF12)	Encodes glutathione transferase belonging to the phi class of GSTs. Naming convention according to Wagner et al. (2002). Mutants display no pigments on leaves and stems. Likely to function as a carrier to transport anthocyanin from the cytosol to tonoplasts.
AT1G02440.1	AT1G02440	2.11343	0.0173971	-2.76394	0.00686806	2.08333	2.8125	1.4	10.7547	11.4107	5.7	0.103	0.076	0.062	0.326	0.295	0.735	ADP-ribosylation factor D1A (ARFD1A)	A member of ARF GTPase family. A thaliana has 21 members of this family, known to be essential for vesicle coating and uncoating and functions in GTP-binding. Gene encoding ADP-ribosylation factor and similar to other ARFs and ARF-like proteins.
AT3G52740.1	AT3G52740	2.1134	2.44005e-14	4.70108	3.1829e-16	197	332	216	1257	1393	245	9.744	8.983	9.56	38.154	36.068	31.613	unknown protein
AT5G55400.1	AT5G55400	2.11295	1.63486e-16	4.24291	9.63555e-19	269	506	317	1772	1956	423	13.305	13.691	14.031	53.786	50.645	54.581	Actin binding Calponin homology (CH) domain-containing protein
AT4G27830.1	AT4G27830	2.11062	1.94687e-11	5.80137	6.36161e-13	748.449	1447.36	1136.74	5501.05	5822.8	1289.5	37.02	39.163	50.313	166.975	150.764	166.388	beta glucosidase 10 (BGLU10)	Encodes a beta-glucosidase that may be responsible for acyl-glucose-dependent anthocyanin glucosyltransferase activity in Arabidopsis. In vitro efforts to demonstrate AAGT activity for BGLU10 have been unsuccessful but experiments with mutants in this gene suggest at least an indirect involvement in anthocyanin formation.
AT1G13260.1	AT1G13260	2.11054	1.13423e-16	5.41969	6.63582e-19	776	1443	1021	5415	5907	1187	38.383	39.045	45.191	164.363	152.944	153.162	related to ABI3/VP1 1 (RAV1)	Encodes an AP2/B3 domain transcription factor which is upregulated in response to low temperature. It contains a B3 DNA binding domain. It has circadian regulation and may function as a negative growth regulator.
AT1G03905.1	AT1G03905	2.11017	2.66451e-13	2.69907	4.93065e-15	60	141	64	428.17	471	100.155	2.968	3.815	2.833	12.996	12.195	12.923	P-loop containing nucleoside triphosphate hydrolases superfamily protein
AT1G53625.1	AT1G53625	2.10659	2.39618e-05	0.636158	4.09454e-06	15	49	35	185	153	34	0.742	1.326	1.549	5.615	3.961	4.387	unknown protein
AT4G12735.1	AT4G12735	2.10651	0.00021761	-0.402321	4.87917e-05	7	16	26	88	69	16	0.346	0.433	1.151	2.671	1.787	2.065	unknown protein
AT1G07180.1	AT1G07180	2.10619	4.37142e-17	6.49168	2.17861e-19	514	868	685	3367	3791	773	25.424	23.487	30.319	102.2	98.157	99.742		Internal NAD(P)H dehydrogenase in mitochondria. The predicted protein sequence has high homology with other designated NAD(P)H DHs from microorganisms
AT2G40170.1	AT2G40170	2.10356	0.00942165	-4.22203	0.00341547	0	2	0	4	4	1	0	0.054	0	0.121	0.104	0.129	LATE EMBRYOGENESIS ABUNDANT 6 (GEA6)	Encodes a group 1 LEA gene that is activated by direct binding of ABI5 to its promoter and is involved in response to ABA. Is required for normal seed development. Involved in regulating the timing of dessication tolerance and rate of water loss during seed maturation.
AT3G61410.1	AT3G61410	2.10305	1.66878e-07	-0.397945	1.62358e-08	13	20	10	61	85	20	0.643	0.541	0.443	1.852	2.201	2.581	BEST Arabidopsis thaliana protein match is: U-box domain-containing protein kinase family protein (TAIR:AT2G45910.1)
AT4G27410.3	AT4G27410	2.10209	9.74274e-10	2.81191	4.95687e-11	74	182	119	601	651	152	3.66	4.925	5.267	18.242	16.856	19.613	RESPONSIVE TO DESICCATION 26 (RD26)	Encodes a NAC transcription factor induced in response to dessication. It is localized to the nucleus and acts as a transcriptional activator in ABA-mediated dehydration response.
AT4G22592.1	AT4G22592	2.09269	0.00110267	-1.56771	0.00030091	9	7	14	43	54	10	0.445	0.189	0.62	1.305	1.398	1.29	conserved peptide upstream open reading frame 27 (CPuORF27)	Upstream open reading frames (uORFs) are small open reading frames found in the 5' UTR of a mature mRNA, and can potentially mediate translational regulation of the largest, or major, ORF (mORF). CPuORF27 represents a conserved upstream opening reading frame relative to major ORF AT4G22590.1
AT1G75860.1	AT1G75860	2.09256	6.52852e-12	4.65342	1.83053e-13	428	733	505	2631	3098	610	21.17	19.834	22.352	79.86	80.214	78.71	unknown protein
AT3G29575.1	AT3G29575	2.09026	1.55862e-14	3.55519	1.90182e-16	108	230	147	787	843	185	5.342	6.223	6.506	23.888	21.827	23.871	ABI five binding protein 3 (AFP3)
AT1G23140.1	AT1G23140	2.08857	1.92144e-10	2.68292	8.1354e-12	49	128	67	382	425	99	2.424	3.463	2.965	11.595	11.004	12.774	Calcium-dependent lipid-binding (CaLB domain) family protein	Expression is upregulated in the shoot of cax1/cax3 mutant.
AT4G35320.1	AT4G35320	2.08831	9.69649e-16	4.21478	7.35378e-18	183	369	255	1344	1428	277	9.052	9.984	11.287	40.795	36.974	35.742	unknown protein
AT2G25530.1	AT2G25530	2.0848	6.23349e-14	4.22427	9.29283e-16	95	271	139	771	900	185	4.699	7.333	6.152	23.402	23.303	23.871	AFG1-like ATPase family protein
AT5G20410.1	AT5G20410	2.08379	1.12659e-10	3.09191	4.51126e-12	77	139	88	501	564	89	3.809	3.761	3.895	15.207	14.603	11.484	monogalactosyldiacylglycerol synthase 2 (MGD2)	Encodes a type B monogalactosyldiacylglycerol (MGDG) synthase. Strongly induced by phosphate deprivation, and in non-photosynthetic tissues. Does not contribute to galactolipid synthesis under Pi-sufficient conditions but does under Pi starvation.
AT3G05980.1	AT3G05980	2.08262	1.67123e-12	1.79665	4.01516e-14	76	138	107	487	610	109	3.759	3.734	4.736	14.782	15.794	14.065	unknown protein
AT3G55760.1	AT3G55760	2.08162	2.7497e-15	5.53894	2.60968e-17	1003	1812	1085	6396	7170	1342	49.611	49.029	48.023	194.14	185.646	173.162	unknown protein
AT5G40590.1	AT5G40590	2.08144	3.62016e-05	-0.190268	6.48099e-06	5	20	17	73	60	18	0.247	0.541	0.752	2.216	1.554	2.323	Cysteine/Histidine-rich C1 domain family protein
AT1G60270.1	AT1G60270	2.0781	1.82688e-13	4.16903	3.21436e-15	143	299	142	919	1032	208	7.073	8.09	6.285	27.895	26.721	26.839	beta glucosidase 6 (BGLU6)
AT4G21920.1	AT4G21920	2.07728	0.0001215	-1.06878	2.52847e-05	4	15	5	39	37	11	0.198	0.406	0.221	1.184	0.958	1.419	unknown protein
AT3G04900.1	AT3G04900	2.07636	0.0190277	-4.6474	0.00762343	0	0	1	4	3	0	0	0	0.044	0.121	0.078	0	Heavy metal transport/detoxification superfamily protein
AT3G20840.1	AT3G20840	2.07546	0.00290442	-1.98528	0.000891275	1	7	5	12	30	7	0.049	0.189	0.221	0.364	0.777	0.903	PLETHORA 1 (PLT1)	Encodes a member of the AINTEGUMENTA-like (AIL) subclass of the AP2/EREBP family of transcription factors and is essential for quiescent center (QC) specification and stem cell activity. It is a key effector for establishment of the stem cell niche during embryonic pattern formation. It is transcribed in response to auxin accumulation and is dependent on auxin response transcription factors.
AT4G23990.1	AT4G23990	2.07259	2.45202e-12	4.42248	6.13139e-14	174.838	302	199	1112	1213	219	8.648	8.172	8.808	33.753	31.407	28.258	cellulose synthase like G3 (CSLG3)	encodes a protein similar to cellulose synthase
AT3G09590.1	AT3G09590	2.07024	0.00711387	-1.50344	0.00247498	0	2	1	8	8	0	0	0.054	0.044	0.243	0.207	0	CAP (Cysteine-rich secretory proteins, Antigen 5, and Pathogenesis-related 1 protein) superfamily protein
AT3G08870.1	AT3G08870	2.0667	5.98164e-09	1.30627	3.86247e-10	16	44	31	146	149	39	0.791	1.191	1.372	4.432	3.858	5.032	Concanavalin A-like lectin protein kinase family protein
AT5G14550.1	AT5G14550	2.06665	5.59439e-18	4.51438	2.01228e-20	414	714	407	2388	2777	543	20.477	19.32	18.014	72.484	71.902	70.065	Core-2/I-branching beta-1,6-N-acetylglucosaminyltransferase family protein
AT5G33330.1	AT5G33330	2.06634	0.0190181	-4.65946	0.00761878	0	1	0	2	4	1	0	0.027	0	0.061	0.104	0.129	Polynucleotidyl transferase, ribonuclease H-like superfamily protein
AT3G52970.2	AT3G52970	2.06617	0.0187168	-2.40266	0.00748022	4	3	1	14	15	2	0.198	0.081	0.044	0.425	0.388	0.258	cytochrome P450, family 76, subfamily G, polypeptide 1 (CYP76G1)	member of CYP76G
AT1G33230.1	AT1G33230	2.06545	5.4519e-18	4.67266	1.93212e-20	408	706	469	2548	2849	546	20.181	19.103	20.758	77.34	73.766	70.452	TMPIT-like protein
AT5G46600.1	AT5G46600	2.06323	3.74619e-12	2.186	9.80584e-14	110	165	90	533	691	123	5.441	4.465	3.984	16.178	17.891	15.871	Aluminium activated malate transporter family protein
AT1G29140.1	AT1G29140	2.06157	0.00542703	-4.7932	0.00181238	0	2	1	6	5	2	0	0.054	0.044	0.182	0.129	0.258	Pollen Ole e 1 allergen and extensin family protein
AT2G28550.3	AT2G28550	2.06016	5.37337e-18	7.2027	1.86292e-20	1639	2980	1803	10247	11684	2211	81.068	80.633	79.803	311.03	302.523	285.292	related to AP2.7 (RAP2.7)
AT5G64550.1	AT5G64550	2.05945	1.39707e-14	4.40114	1.64682e-16	191	388	197	1183	1319.6	305	9.447	10.499	8.719	35.908	34.167	39.355	loricrin-related
AT5G03545.1	AT5G03545	2.05866	7.08848e-07	1.82975	8.0546e-08	33	55	46	216	259	29	1.632	1.488	2.036	6.556	6.706	3.742	unknown protein	Expressed in response to phosphate starvation, this response is enhanced by the presence of IAA.
AT2G46970.1	AT2G46970	2.05746	3.7039e-06	0.0895079	5.03537e-07	10	24	13	78	89	11	0.495	0.649	0.575	2.368	2.304	1.419	phytochrome interacting factor 3-like 1 (PIL1)	encodes a novel Myc-related bHLH transcription factor, which physically associated with APRR1/TOC1 and is a member of PIF3 transcription factor family.
AT1G72940.1	AT1G72940	2.05129	7.49856e-08	3.62761	6.60003e-09	129.635	271.228	138.373	807.668	960.866	194.042	6.412	7.339	6.125	24.515	24.879	25.038	Toll-Interleukin-Resistance (TIR) domain-containing protein
AT1G53680.1	AT1G53680	2.05037	1.09428e-07	0.9658	1.00821e-08	18	33	16	105	110	32	0.89	0.893	0.708	3.187	2.848	4.129	glutathione S-transferase TAU 28 (GSTU28)	Encodes glutathione transferase belonging to the tau class of GSTs. Naming convention according to Wagner et al. (2002).
AT5G11140.1	AT5G11140	2.04839	0.00348839	-3.07393	0.00110086	1	2	1	4	12	4	0.049	0.054	0.044	0.121	0.311	0.516	Arabidopsis phospholipase-like protein (PEARLI 4) family
AT4G18700.1	AT4G18700	2.04714	1.56712e-18	6.58411	4.55025e-21	900	1758	1136	5986	6408	1381	44.516	47.568	50.281	181.695	165.916	178.195	CBL-interacting protein kinase 12 (CIPK12)	Encodes CBL-interacting protein kinase 12 (CIPK12).
AT4G30280.1	AT4G30280	2.04679	3.25622e-08	2.92693	2.54994e-09	59	273	103	679	661	139	2.918	7.387	4.559	20.61	17.115	17.936		Encodes a xyloglucan endotransglucosylase/hydrolase with only only the endotransglucosylase (XET
AT5G23220.1	AT5G23220	2.04634	0.000408632	-0.683713	9.8355e-05	8	24	9	49	85	16	0.396	0.649	0.398	1.487	2.201	2.065	nicotinamidase 3 (NIC3)
AT5G61650.1	AT5G61650	2.0461	0.0160958	-2.25268	0.00627829	3	6	0	12	10	3	0.148	0.162	0	0.364	0.259	0.387
AT2G40350.1	AT2G40350	2.0452	1.84502e-07	-2.47939	1.81824e-08	12	34	17	96	112	21.2755	0.594	0.92	0.752	2.914	2.9	2.745	Integrase-type DNA-binding superfamily protein	encodes a member of the DREB subfamily A-2 of ERF/AP2 transcription factor family. The protein contains one AP2 domain. There are eight members in this subfamily including DREB2A AND DREB2B that are involved in response to drought.
AT1G05170.2	AT1G05170	2.04388	1.7655e-14	3.57978	2.19587e-16	120	242	141	808	865	166	5.935	6.548	6.241	24.525	22.397	21.419	Galactosyltransferase family protein
AT4G15130.1	AT4G15130	2.04256	4.87242e-16	4.7133	3.31515e-18	428	715	492	2537	2811	603	21.17	19.347	21.776	77.006	72.783	77.807	phosphorylcholine cytidylyltransferase2 (CCT2)
AT1G06000.1	AT1G06000	2.04152	3.20193e-13	7.30935	6.12367e-15	1012	2132	1174	6593	7558	1484	50.056	57.688	51.963	200.119	195.692	191.485	UDP-Glycosyltransferase superfamily protein	encodes a flavonol-7-O-rhamnosyltransferase involved in the formation of rhamnosylated flavonols
AT1G56240.1	AT1G56240	2.03902	0.000680976	-0.390454	0.000174826	6	15	15	67	49	16	0.297	0.406	0.664	2.034	1.269	2.065	phloem protein 2-B13 (PP2-B13)
AT1G58280.2	AT1G58280	2.03722	3.13682e-15	4.11609	3.07225e-17	133	282	176	942	980	212	6.578	7.63	7.79	28.593	25.374	27.355	Phosphoglycerate mutase family protein
AT3G46090.1	AT3G46090	2.03568	0.000236716	0.336989	5.35599e-05	13	29	15	110	90	14	0.643	0.785	0.664	3.339	2.33	1.806	ZAT7
AT4G25380.1	AT4G25380	2.03529	0.00212836	-2.44414	0.000628064	3	6	2	19	17	6	0.148	0.162	0.089	0.577	0.44	0.774	stress-associated protein 10 (SAP10)
AT3G52080.1	AT3G52080	2.03232	0.022983	-5.22946	0.00946312	0	0	0	4	1	0	0	0	0	0.121	0.026	0	cation/hydrogen exchanger 28 (chx28)	encodes a cation:proton exchanger expressed in pollen
AT5G62130.2	AT5G62130	2.03078	8.82271e-12	4.04689	2.5714e-13	98	195	131	666	710	152	4.847	5.276	5.798	20.215	18.383	19.613	Per1-like family protein
AT3G13950.1	AT3G13950	2.03055	4.3441e-05	-0.72165	7.97801e-06	6	23	7	65	54	8	0.297	0.622	0.31	1.973	1.398	1.032	unknown protein
AT5G40010.1	AT5G40010	2.03048	0.000173729	-0.672345	3.78477e-05	5	14	6	39	41	11	0.247	0.379	0.266	1.184	1.062	1.419	AAA-ATPase 1 (AATP1)	Encodes a mitochondrial ATPase involved in seed and silique development.
AT4G20170.1	AT4G20170	2.02888	3.3081e-15	4.90691	3.25434e-17	207	421	291	1474.99	1604	284	10.239	11.392	12.88	44.771	41.531	36.645	Domain of unknown function (DUF23)
AT4G25640.2	AT4G25640	2.02791	2.0262e-18	7.05997	6.49788e-21	1311	2660	1626	8356	9658	1992	64.845	71.975	71.969	253.632	250.065	257.034	detoxifying efflux carrier 35 (DTX35)	Encodes a multidrug and toxin efflux family transporter. Involved in flavonoid metabolism, affecting Root growth, seed development and germination, and pollen development, release and viability.
AT5G35970.1	AT5G35970	2.02718	1.1386e-19	8.50222	1.72701e-22	3113	6408	3989	20431	23301	4720	153.976	173.389	176.558	620.149	603.311	609.036	P-loop containing nucleoside triphosphate hydrolases superfamily protein
AT5G06980.4	AT5G06980	2.02697	1.63087e-09	4.14681	8.82753e-11	173	387	274	1259	1502	263	8.557	10.472	12.128	38.215	38.89	33.936	unknown protein
AT5G01680.1	AT5G01680	2.02563	0.0100564	-5.2648	0.00368197	0	0	0	1	2	1	0	0	0	0.03	0.052	0.129	cation/H+ exchanger 26 (CHX26)	member of Putative Na+/H+ antiporter family
AT4G23970.1	AT4G23970	2.02373	0.01844	-4.90389	0.00735124	0	0	1	3	2	1	0	0	0.044	0.091	0.052	0.129	unknown protein
AT5G22300.1	AT5G22300	2.02191	3.7274e-12	4.90594	9.7405e-14	233	565	332	1888	1695	405.875	11.525	15.288	14.695	57.307	43.887	52.371	nitrilase 4 (NIT4)	encodes a nitrilase isomer. The purified enzyme shows a strong substrate specificity for beta-cyano-L-alanine, a intermediate product of the cyanide detoxification pathway.
AT3G55940.1	AT3G55940	2.02164	2.48621e-07	0.0106903	2.52446e-08	14	30	13	81	110	16	0.692	0.812	0.575	2.459	2.848	2.065	Phosphoinositide-specific phospholipase C family protein
AT5G57530.1	AT5G57530	2.02102	0.0132995	-1.50829	0.00505642	0	13	5	15	25	3	0	0.352	0.221	0.455	0.647	0.387	xyloglucan endotransglucosylase/hydrolase 12 (XTH12)
AT5G23950.1	AT5G23950	2.01997	2.48094e-05	-1.42906	4.26302e-06	4	20.0143	11	53.0281	58.0256	9	0.198	0.542	0.487	1.61	1.502	1.161	Calcium-dependent lipid-binding (CaLB domain) family protein
AT2G13810.1	AT2G13810	2.01788	0.0122146	-1.52668	0.00459417	3	10	2	35	17	4	0.148	0.271	0.089	1.062	0.44	0.516	AGD2-like defense response protein 1 (ALD1)
AT2G05915.1	AT2G05915	2.01426	0.000123809	-1.59075	2.58189e-05	5	6	2	20	21	6	0.247	0.162	0.089	0.607	0.544	0.774	unknown protein
AT5G42800.1	AT5G42800	2.01332	1.11513e-07	6.11679	1.02839e-08	211	313	210	1165	1195	256	10.437	8.469	9.295	35.362	30.941	33.032	dihydroflavonol 4-reductase (DFR)	dihydroflavonol reductase. Catalyzes the conversion of dihydroquercetin to leucocyanidin in the biosynthesis of anthocyanins. Not expressed in roots (qRT-PCR).
AT1G66090.1	AT1G66090	2.01023	3.89208e-06	1.7822	5.33843e-07	35	72	71	296	257	70	1.731	1.948	3.143	8.985	6.654	9.032	Disease resistance protein (TIR-NBS class)
AT1G61380.1	AT1G61380	2.00896	5.31911e-14	5.10828	7.60696e-16	310	668	468	2265	2337	503	15.333	18.075	20.714	68.75	60.51	64.904	S-domain-1 29 (SD1-29)
AT5G14560.1	AT5G14560	2.00864	1.94519e-10	1.21191	8.26128e-12	47	69	59	265	307	51	2.325	1.867	2.611	8.044	7.949	6.581	unknown protein
AT3G50760.1	AT3G50760	2.00706	2.43279e-10	2.14946	1.05535e-11	68	130	63	412	399	108	3.363	3.518	2.788	12.506	10.331	13.936	galacturonosyltransferase-like 2 (GATL2)	Encodes a protein with putative galacturonosyltransferase activity.
AT5G56630.1	AT5G56630	2.00666	7.17034e-19	5.60723	1.83337e-21	805	1671	919	5122	5525	1195	39.817	45.214	40.676	155.47	143.054	154.194	phosphofructokinase 7 (PFK7)
AT4G14860.1	AT4G14860	-2.00831	0.000206203	-1.32271	4.59946e-05	13	23	21	5	5	1	0.643	0.622	0.929	0.152	0.129	0.129	ovate family protein 11 (OFP11)
AT2G25090.1	AT2G25090	-2.02036	0.000520535	-0.898814	0.000128944	12	36	34	7	8	1	0.594	0.974	1.505	0.212	0.207	0.129	CBL-interacting protein kinase 16 (CIPK16)	Encodes a member of the SNF1-related kinase (SnRK) gene family (SnRK3.18), which has also been reported as a member of the CBL-interacting protein kinases (CIPK16) and is involved in salinity tolerance.
AT4G32480.1	AT4G32480	-2.02332	7.30602e-06	1.87797	1.08569e-06	82	278	151	47	47	12	4.056	7.522	6.683	1.427	1.217	1.548	Protein of unknown function (DUF506)
AT5G10946.1	AT5G10946	-2.03301	0.00873963	-1.32469	0.00313756	12	24	18	6	6	0	0.594	0.649	0.797	0.182	0.155	0	unknown protein
AT2G47560.1	AT2G47560	-2.03788	0.00330611	-1.17932	0.00103508	20	40	16	8	10	0	0.989	1.082	0.708	0.243	0.259	0	RING/U-box superfamily protein
AT1G29460.1	AT1G29460	-2.03919	5.37663e-07	-0.245962	5.93002e-08	48	89	70	15	23	5	2.374	2.408	3.098	0.455	0.596	0.645	SAUR-like auxin-responsive protein family
AT5G56870.1	AT5G56870	-2.04045	1.14073e-12	2.90153	2.63493e-14	426	918	544	167	191	42	21.071	24.839	24.078	5.069	4.945	5.419	beta-galactosidase 4 (BGAL4)
AT3G25011.1	AT3G25011	-2.04205	0.00863173	-2.53191	0.00309208	6	12	10	2	3	0	0.297	0.325	0.443	0.061	0.078	0	unknown protein
AT3G26150.1	AT3G26150	-2.04205	0.00201939	-2.45335	0.000592361	6	12	10	2	3	0	0.297	0.325	0.443	0.061	0.078	0	cytochrome P450, family 71, subfamily B, polypeptide 16 (CYP71B16)	putative cytochrome P450
AT2G24550.1	AT2G24550	-2.04576	1.18088e-07	1.64578	1.09669e-08	126	324	201	59	63	14	6.232	8.767	8.896	1.791	1.631	1.806	unknown protein
AT5G60400.3	AT5G60400	-2.04616	1.08415e-10	3.06106	4.31782e-12	285	643	440	124	139	26	14.097	17.398	19.475	3.764	3.599	3.355	unknown protein
AT4G20820.1	AT4G20820	-2.04649	2.1575e-06	0.315652	2.75543e-07	45	89	70	20	17	5	2.226	2.408	3.098	0.607	0.44	0.645	FAD-binding Berberine family protein
AT5G57785.1	AT5G57785	-2.04662	2.23622e-08	2.30487	1.6834e-09	106	230	160	47	54	6	5.243	6.223	7.082	1.427	1.398	0.774	unknown protein
AT3G26490.1	AT3G26490	-2.05196	3.56697e-12	2.2376	9.30582e-14	200	427	262	81	85	21	9.892	11.554	11.596	2.459	2.201	2.71	Phototropic-responsive NPH3 family protein
AT5G39080.1	AT5G39080	-2.05568	5.73262e-14	4.07809	8.37224e-16	543	1046	596	188	213	59	26.858	28.303	26.38	5.706	5.515	7.613	HXXXD-type acyl-transferase family protein
AT4G37540.1	AT4G37540	-2.05604	1.50301e-12	4.35068	3.55641e-14	558	1277	804	238	262	52	27.6	34.553	35.586	7.224	6.784	6.71	LOB domain-containing protein 39 (LBD39)
AT1G72910.1	AT1G72910	-2.05625	0.000472845	2.13914	0.000115737	88.6873	254.471	126.911	35.7649	49.4451	11.336	4.387	6.886	5.617	1.086	1.28	1.463	Toll-Interleukin-Resistance (TIR) domain-containing protein
AT5G67411.1	AT5G67411	-2.06044	0.00431437	-2.60949	0.00139817	6	19	8	1	4	1	0.297	0.514	0.354	0.03	0.104	0.129	GRAS family transcription factor
AT1G02620.1	AT1G02620	-2.06105	0.0206578	-4.03714	0.00838041	1	7	7	0	2	0	0.049	0.189	0.31	0	0.052	0	Ras-related small GTP-binding family protein
AT2G36050.1	AT2G36050	-2.06457	4.38514e-07	0.762458	4.71106e-08	71	167	98	24	39	7	3.512	4.519	4.338	0.728	1.01	0.903	ovate family protein 15 (OFP15)
AT5G53200.1	AT5G53200	-2.06574	0.0101304	-0.342828	0.00371323	11	8	11	2	3	0	0.544	0.216	0.487	0.061	0.078	0	TRIPTYCHON (TRY)
AT2G46990.1	AT2G46990	-2.06596	0.00496292	-2.91428	0.00163911	8	7	5	2	1	0	0.396	0.189	0.221	0.061	0.026	0	indole-3-acetic acid inducible 20 (IAA20)	Encodes a member of the Aux/IAA family of proteins implicated in auxin signaling. IAA20 lacks the conserved degron (domain II) found in many family members, and IAA20 fusion proteins are stable in Arabidopsis seedlings. IAA20 transcripts are induced by auxin treatment, and overexpression of IAA20 leads to defects in gravitropism, root development, root meristem maintenance, etiolation, and cotyle…
AT5G23810.1	AT5G23810	-2.06892	9.84746e-08	0.586685	8.94913e-09	82	172	108	35	30	10	4.056	4.654	4.78	1.062	0.777	1.29	amino acid permease 7 (AAP7)	Encodes nonfunctional amino acid transporter. AAP7 is the most distantly related member of the AAP family, a group of well characterized amino acid transporters within the ATF1 superfamily. Expression of this gene has not been detected with RNA gel blots or promoter GUS studies.
AT5G39030.1	AT5G39030	-2.07052	3.83545e-10	1.59333	1.76688e-11	113	244	158	45	53	9	5.589	6.602	6.993	1.366	1.372	1.161	Protein kinase superfamily protein
AT5G25240.1	AT5G25240	-2.07459	2.96307e-06	0.484789	3.93449e-07	48	115	77	22	23	4	2.374	3.112	3.408	0.668	0.596	0.516	unknown protein
AT5G63470.1	AT5G63470	-2.08848	2.23685e-13	3.85326	4.06171e-15	687	1217	660	228	259	44	33.981	32.93	29.212	6.921	6.706	5.677	nuclear factor Y, subunit C4 (NF-YC4)
AT4G25580.1	AT4G25580	-2.08908	0.0218683	-3.6351	0.00895011	4	9	17	1	4	0	0.198	0.244	0.752	0.03	0.104	0	CAP160 protein
AT4G17245.1	AT4G17245	-2.08944	1.29094e-08	2.40784	9.15266e-10	197	406	250	92	66	21	9.744	10.986	11.065	2.793	1.709	2.71	RING/U-box superfamily protein
AT1G15040.1	AT1G15040	-2.08997	8.46825e-06	1.02284	1.27712e-06	81	232	147	45	37	11	4.006	6.278	6.506	1.366	0.958	1.419	Class I glutamine amidotransferase-like superfamily protein	Encodes a nitrogen regulated putative glutamine amidotransferase that represses shoot branching.
AT3G59750.1	AT3G59750	-2.09631	5.19814e-05	-0.603528	9.74854e-06	26	53	35	6	14	3	1.286	1.434	1.549	0.182	0.362	0.387	Concanavalin A-like lectin protein kinase family protein
AT1G09415.1	AT1G09415	-2.10078	1.2564e-07	2.42141	1.17555e-08	187	418	250	79	79	16	9.249	11.31	11.065	2.398	2.045	2.065	NIM1-interacting 3 (NIMIN-3)	encodes a kinase that physically interacts with NPR1/NIM1
AT4G09260.1	AT4G09260	-2.1102	0.000300944	-2.16691	7.00617e-05	8	11	10	2	2	0.5	0.396	0.298	0.443	0.061	0.052	0.065	unknown protein
AT5G44060.1	AT5G44060	-2.11123	5.18928e-09	1.60172	3.3081e-10	133	258	126	55	43	8	6.578	6.981	5.577	1.669	1.113	1.032	unknown protein
AT2G33750.1	AT2G33750	-2.11334	0.000461917	-1.37068	0.000112702	16	40	21	7	4	4	0.791	1.082	0.929	0.212	0.104	0.516	purine permease 2 (PUP2)	Member of a family of proteins related to PUP1, a purine transporter. May be involved in the transport of purine and purine derivatives such as cytokinins, across the plasma membrane.
AT5G19120.1	AT5G19120	-2.11511	2.41434e-10	3.70107	1.0463e-11	664	1684	1083	318	285	79	32.843	45.566	47.935	9.652	7.379	10.194	Eukaryotic aspartyl protease family protein
AT1G80180.1	AT1G80180	-2.11551	1.37525e-11	3.79177	4.2686e-13	494	1002	621	178	207	43	24.434	27.112	27.486	5.403	5.36	5.548	unknown protein	Encodes a substrate of the MAPK kinases. Phenotypic analyses of Arabidopsis expressing phosphorylation site mutant forms of At1g80180.1 showed clustered stomata and higher stomatal index in cotyledons expressing the phosphomimetic form of At1g80180.1.
AT3G50570.1	AT3G50570	-2.11823	5.69146e-07	0.918678	6.32882e-08	50	121	64	14	27	6	2.473	3.274	2.833	0.425	0.699	0.774	hydroxyproline-rich glycoprotein family protein
AT1G03850.1	AT1G03850	-2.11958	7.79096e-07	0.555252	8.94737e-08	59	163	117	24	37	6	2.918	4.41	5.179	0.728	0.958	0.774	Glutaredoxin family protein	Encodes glutaredoxin ATGRXS13, required to facilitate Botrytis cinerea infection of Arabidopsis thaliana plants. Sylvain La Camera et al (2011, PMID:21756272) reported a third splice variant in addition to the two annotated in TAIR10.
AT3G04184.1	AT3G04184	-2.12016	0.000598625	-1.6393	0.000151142	7	40	15	5	4	1	0.346	1.082	0.664	0.152	0.104	0.129	unknown protein
AT3G18320.1	AT3G18320	-2.12098	1.24456e-09	1.16827	6.52619e-11	86.5465	159.575	90.2691	23.2798	34.818	8.85092	4.281	4.318	3.995	0.707	0.902	1.142	F-box and associated interaction domains-containing protein
AT2G22850.1	AT2G22850	-2.12167	5.21261e-05	-1.05871	9.7814e-06	16	40	38	6	9	2	0.791	1.082	1.682	0.182	0.233	0.258	basic leucine-zipper 6 (bZIP6)
AT3G04300.1	AT3G04300	-2.12239	0.00247361	-1.9383	0.000743103	5	28	15	6	3	0	0.247	0.758	0.664	0.182	0.078	0	RmlC-like cupins superfamily protein
AT3G20660.1	AT3G20660	-2.12847	2.68081e-08	0.959976	2.05524e-09	65	171	92	30	24	11	3.215	4.627	4.072	0.911	0.621	1.419	organic cation/carnitine transporter4 (4-Oct)
AT1G23120.1	AT1G23120	-2.12938	0.000511362	-1.39427	0.00012645	14	45	28	12	8	0	0.692	1.218	1.239	0.364	0.207	0	Polyketide cyclase/dehydrase and lipid transport superfamily protein
AT5G20250.4	AT5G20250	-2.1306	2.52906e-10	5.98906	1.1004e-11	3785	9497	6039	1564	1786	396	187.214	256.972	267.293	47.473	46.243	51.097	DARK INDUCIBLE 10 (DIN10)	encodes a member of glycosyl hydrolase family 36. Expression is induced within 3 hours of dark treatment, in senescing leaves and treatment with exogenous photosynthesis inhibitor. Induction of gene expression was suppressed in excised leaves supplied with sugar. The authors suggest that the gene's expression pattern is responding to the level of sugar in the cell.
AT1G59620.1	AT1G59620	-2.13071	2.55467e-10	2.55669	1.11376e-11	223	424	287	87	91	12	11.03	11.473	12.703	2.641	2.356	1.548	CW9	Encodes CW9.
AT1G14642.1	AT1G14642	-2.13329	0.0150093	-3.34934	0.00579363	1	10	9	4	0	0	0.049	0.271	0.398	0.121	0	0	unknown protein
AT3G09020.1	AT3G09020	-2.1359	6.92018e-07	0.0925007	7.82437e-08	60	115	98	28	21	5	2.968	3.112	4.338	0.85	0.544	0.645	alpha 1,4-glycosyltransferase family protein
AT4G34800.1	AT4G34800	-2.13889	0.00014086	-1.50086	2.99056e-05	13	31	16	6	3	2	0.643	0.839	0.708	0.182	0.078	0.258	SAUR-like auxin-responsive protein family
AT1G74930.1	AT1G74930	-2.13956	0.000733889	-1.45784	0.000190223	17	46	22	4	8	4	0.841	1.245	0.974	0.121	0.207	0.516	ORA47	encodes a member of the DREB subfamily A-5 of ERF/AP2 transcription factor family. The protein contains one AP2 domain. There are 15 members in this subfamily including RAP2.1, RAP2.9 and RAP2.10.
AT3G50140.1	AT3G50140	-2.14266	2.65753e-05	-1.21031	4.60908e-06	37.0108	48.1701	33.3779	13.8537	5.93912	4	1.831	1.303	1.477	0.421	0.154	0.516	Plant protein of unknown function (DUF247)
AT1G22330.1	AT1G22330	-2.14319	1.57354e-08	2.19007	1.14154e-09	260	435	262	86	95	12	12.86	11.77	11.596	2.61	2.46	1.548	RNA-binding (RRM/RBD/RNP motifs) family protein
AT1G76890.2	AT1G76890	-2.14975	5.53071e-16	4.05028	3.81097e-18	687	1268	922	257	261	56	33.981	34.31	40.809	7.801	6.758	7.226	GT2	encodes a plant trihelix DNA-binding protein
AT1G25440.1	AT1G25440	-2.15272	7.73981e-15	5.74189	8.41904e-17	2365	4638	2788	784	1029	159	116.978	125.496	123.4	23.797	26.643	20.516	B-box type zinc finger protein with CCT domain
AT5G18010.1	AT5G18010	-2.156	0.0134453	-3.5563	0.00512116	3.19354	19.4859	8.30396	2.07268	2.25934	0	0.158	0.527	0.368	0.063	0.058	0	SAUR-like auxin-responsive protein family	Encodes SAUR19 (small auxin up RNA 19). Note that TAIR nomenclature is based on Plant Mol Biol. 2002, 49:373-85 (PMID:12036261). In Planta (2011) 233:1223‚Äì1235 (PMID:21327815), At5g18010 is SAUR24.
AT2G42100.1	AT2G42100	-2.15645	0.00240794	-1.84541	0.000720556	13	14	16	2	4	1	0.643	0.379	0.708	0.061	0.104	0.129	Actin-like ATPase superfamily protein
AT5G67410.1	AT5G67410	-2.16165	0.000238906	-1.63082	5.41588e-05	12	35	16	6	4	1	0.594	0.947	0.708	0.182	0.104	0.129	unknown protein
AT1G19000.1	AT1G19000	-2.16515	1.67569e-18	5.93902	5.15596e-21	2122	4140	2388	695	839	162	104.959	112.021	105.696	21.096	21.723	20.903	Homeodomain-like superfamily protein
AT4G19530.1	AT4G19530	-2.16626	6.08652e-16	5.61901	4.3786e-18	1942	3173	1937	590	685	128	96.056	85.856	85.734	17.908	17.736	16.516	disease resistance protein (TIR-NBS-LRR class) family	Encodes a TIR-NB-LRR resistance protein. Transient expression in tobacco induces cell death.
AT5G21030.1	AT5G21030	-2.17044	0.0226252	-3.91396	0.00930304	6	4	2	1	0	0	0.297	0.108	0.089	0.03	0	0	PAZ domain-containing protein / piwi domain-containing protein
AT3G07260.1	AT3G07260	-2.17213	0.0136657	-2.96771	0.00521388	4	18	5	3	1.00237	0	0.198	0.487	0.221	0.091	0.026	0	SMAD/FHA domain-containing protein
AT2G40020.3	AT2G40020	-2.17258	1.76387e-10	3.12167	7.38733e-12	238	435	305	82	93	16	11.772	11.77	13.5	2.489	2.408	2.065	Nucleolar histone methyltransferase-related protein
AT4G10150.1	AT4G10150	-2.17349	1.73633e-05	-0.15145	2.84134e-06	26	50	27	9	7.68461	2	1.286	1.353	1.195	0.273	0.199	0.258	RING/U-box superfamily protein
AT3G28060.1	AT3G28060	-2.17733	0.0108106	-2.32802	0.00399722	3	13	5	0	5	0	0.148	0.352	0.221	0	0.129	0	Nodulin MtN21 /EamA-like transporter family protein	nodulin MtN21-like transporter family protein
AT4G19160.2	AT4G19160	-2.17962	1.24041e-14	4.60294	1.4292e-16	1057	2313	1359	399	429	82	52.281	62.586	60.151	12.111	11.108	10.581	unknown protein
AT3G06070.1	AT3G06070	-2.18966	2.25725e-10	1.6661	9.6942e-12	253	450	356	80	108	17	12.514	12.176	15.757	2.428	2.796	2.194	unknown protein
AT3G21460.1	AT3G21460	-2.19055	3.98209e-05	-1.19374	7.23248e-06	12	38	26	6	6	1	0.594	1.028	1.151	0.182	0.155	0.129	Glutaredoxin family protein
AT5G22570.1	AT5G22570	-2.19402	0.0123069	-1.7983	0.00463635	8	29	9	5	3	0	0.396	0.785	0.398	0.152	0.078	0		member of WRKY Transcription Factor
AT3G60220.1	AT3G60220	-2.19459	5.5102e-07	0.39451	6.09644e-08	64	130	57	24	21	3	3.166	3.518	2.523	0.728	0.544	0.387	TOXICOS EN LEVADURA 4 (ATL4)	Encodes a putative RING-H2 zinc finger protein ATL4 (ATL4).
AT2G36950.1	AT2G36950	-2.19734	6.20177e-13	3.82459	1.30375e-14	389	813	544	137	161	35	19.241	21.998	24.078	4.158	4.169	4.516	Heavy metal transport/detoxification superfamily protein
AT1G72645.1	AT1G72645	-2.20148	7.1934e-05	0.798566	1.41218e-05	76	145	102	26	30	5	3.759	3.923	4.515	0.789	0.777	0.645	unknown protein
AT1G15125.1	AT1G15125	-2.21073	5.53836e-12	3.79688	1.5145e-13	1161	2276	1070	440	351	67	57.426	61.584	47.359	13.355	9.088	8.645	S-adenosyl-L-methionine-dependent methyltransferases superfamily protein
AT3G23930.1	AT3G23930	-2.21142	0.000203157	0.607963	4.51744e-05	27	65	65	9	18	2	1.335	1.759	2.877	0.273	0.466	0.258	unknown protein
AT1G01240.1	AT1G01240	-2.21386	1.30576e-09	1.65805	6.8867e-11	196	410	271	66	91	11	9.695	11.094	11.995	2.003	2.356	1.419	unknown protein
AT5G03360.1	AT5G03360	-2.21888	4.1546e-06	0.391707	5.7484e-07	45	103	48	18	15	3	2.226	2.787	2.125	0.546	0.388	0.387	DC1 domain-containing protein
AT1G12805.1	AT1G12805	-2.21982	0.0138847	-4.43773	0.00530898	1	4	3	0	0	0	0.049	0.108	0.133	0	0	0	nucleotide binding
AT2G34620.1	AT2G34620	-2.22083	9.88964e-13	4.82307	2.24979e-14	799	1535	823	250	269	71	39.52	41.534	36.427	7.588	6.965	9.161	Mitochondrial transcription termination factor family protein
AT5G02760.1	AT5G02760	-2.22392	2.95942e-12	3.24546	7.55406e-14	418	719	530	128	163	26	20.675	19.455	23.458	3.885	4.22	3.355	Protein phosphatase 2C family protein
AT4G24180.1	AT4G24180	-2.22467	0.00351235	-2.49174	0.00110919	7	17	13	3	3	0	0.346	0.46	0.575	0.091	0.078	0	THAUMATIN-LIKE PROTEIN 1 (TLP1)	Root-specific expression activated in response to rhizobacteria and ACC. Role in induced systemic resistance.
AT2G28650.1	AT2G28650	-2.22495	0.00018611	-1.19647	4.08917e-05	22	43	34	4	13	2	1.088	1.164	1.505	0.121	0.337	0.258	exocyst subunit exo70 family protein H8 (EXO70H8)	A member of EXO70 gene family, putative exocyst subunits, conserved in land plants. Arabidopsis thaliana contains 23 putative EXO70 genes, which can be classified into eight clusters on the phylogenetic tree.
AT5G44680.1	AT5G44680	-2.22866	1.25754e-15	4.80418	9.9153e-18	1428	2351	1730	435	509	106	70.632	63.614	76.572	13.204	13.179	13.677	DNA glycosylase superfamily protein
AT1G67265.1	AT1G67265	-2.22874	0.00579561	-4.58893	0.00195205	5	5	6	3	0	0	0.247	0.135	0.266	0.091	0	0	ROTUNDIFOLIA like 21 (RTFL21)
AT1G68110.1	AT1G68110	-2.23041	4.75002e-08	0.744884	3.91941e-09	48	132	66	23	18	4	2.374	3.572	2.921	0.698	0.466	0.516	ENTH/ANTH/VHS superfamily protein
AT5G63480.1	AT5G63480	-2.24041	1.45817e-09	1.03954	7.77267e-11	93	163	96	22	31	12	4.6	4.41	4.249	0.668	0.803	1.548	unknown protein
AT5G59080.1	AT5G59080	-2.24399	1.12659e-10	1.39453	4.50895e-12	154	349	194	54	63	11	7.617	9.443	8.587	1.639	1.631	1.419	unknown protein
AT3G58120.1	AT3G58120	-2.244	6.81421e-14	3.21674	1.03062e-15	582	989	559	172	183	40	28.787	26.761	24.742	5.221	4.738	5.161	BZIP61	Encodes a member of the BZIP family of transcription factors. Forms heterodimers with the related protein AtbZIP34. Binds to G-boxes in vitro and is localized to the nucleus in onion epidermal cells.
AT5G39860.1	AT5G39860	-2.24471	0.000958278	-1.69728	0.000256939	14	24	13	4	2	3	0.692	0.649	0.575	0.121	0.052	0.387	PACLOBUTRAZOL RESISTANCE1 (PRE1)	Encodes PRE1 (PACLOBUTRAZOL RESISTANCE1). PRE1 and IBH1 form a pair of antagonistic HLH/bHLH transcription factors that function downstream of BZR1 to mediate brassinosteroid regulation of cell elongation. BNQ1 is directly and negatively regulated by AP3 and PI in petals.Required for appropriate regulation of flowering time.
AT2G46330.1	AT2G46330	-2.24589	1.24041e-14	4.77918	1.4299e-16	1334	2356	1343	364	500	81	65.983	63.749	59.443	11.049	12.946	10.452	arabinogalactan protein 16 (AGP16)	Encodes arabinogalactan protein (AGP16).
AT1G25230.1	AT1G25230	-2.24778	3.38886e-11	2.72062	1.17931e-12	436	951	470	134	174	31	21.566	25.732	20.803	4.067	4.505	4	Calcineurin-like metallo-phosphoesterase superfamily protein
AT4G15710.1	AT4G15710	-2.25117	0.00330611	-2.72231	0.00103517	6	16	5	3	1	0	0.297	0.433	0.221	0.091	0.026	0	unknown protein
AT4G15260.1	AT4G15260	-2.25293	7.2391e-09	1.75286	4.7811e-10	113	297	170	45	51	9	5.589	8.036	7.524	1.366	1.32	1.161	UDP-Glycosyltransferase superfamily protein
AT1G69530.3	AT1G69530	-2.25466	5.05047e-16	6.5002	3.45818e-18	3186	5841	3839	1008	1186	217	157.586	158.047	169.918	30.596	30.708	28	expansin A1 (EXPA1)	Member of Alpha-Expansin Gene Family. Naming convention from the Expansin Working Group (Kende et al, Plant Mol Bio). Involved in the formation of nematode-induced syncytia in roots of Arabidopsis thaliana.
AT3G53800.1	AT3G53800	-2.26708	1.75241e-15	3.23089	1.45812e-17	1055	1719	1044	278	350	75	52.183	46.513	46.209	8.438	9.062	9.677	Fes1B (Fes1B)	Encodes one of the Arabidopsis orthologs of the human Hsp70-binding protein 1 (HspBP-1) and yeast Fes1p: Fes1A (AT3G09350), Fes1B (AT3G53800), Fes1C (AT5G02150).
AT5G41761.1	AT5G41761	-2.26781	1.3101e-05	0.939586	2.08367e-06	58	138	139	27	28	4	2.869	3.734	6.152	0.82	0.725	0.516	unknown protein
AT5G57780.1	AT5G57780	-2.26986	1.38775e-08	1.39685	9.91118e-10	98	232	178	49	37	7	4.847	6.278	7.878	1.487	0.958	0.903	EXPRESSED IN: 18 plant structures	Encodes a atypical member of the bHLH (basic helix-loop-helix) family transcriptional factors.
AT4G23410.1	AT4G23410	-2.27619	6.96504e-06	-0.703218	1.02748e-06	36	66	36	8	10	6	1.781	1.786	1.593	0.243	0.259	0.774	tetraspanin5 (TET5)	Member of TETRASPANIN family
AT1G71970.1	AT1G71970	-2.28342	1.22422e-11	2.03717	3.76154e-13	218	399	250	70	69	17	10.783	10.796	11.065	2.125	1.787	2.194	unknown protein
AT4G10270.1	AT4G10270	-2.29459	0.00016717	-0.764896	3.62612e-05	24	35	36	10	9	0	1.187	0.947	1.593	0.304	0.233	0	Wound-responsive family protein
AT4G01335.1	AT4G01335	-2.29744	0.0114686	-4.53496	0.00427532	3	8	2	1	0	0	0.148	0.216	0.089	0.03	0	0	FUNCTIONS IN: molecular_function unknown
AT5G03310.1	AT5G03310	-2.33686	0.0136047	-3.59094	0.00518895	1	5	10	1	0	0	0.049	0.135	0.443	0.03	0	0	SAUR-like auxin-responsive protein family
AT5G65207.1	AT5G65207	-2.33694	1.31703e-07	0.993054	1.24768e-08	86	224	117	28	34	10	4.254	6.061	5.179	0.85	0.88	1.29	unknown protein
AT3G46130.1	AT3G46130	-2.34258	5.4705e-10	2.86384	2.60308e-11	228	411	297	85	62	18	11.277	11.121	13.146	2.58	1.605	2.323	myb domain protein 48 (MYB48)	Encodes a putative transcription factor (MYB48) that functions to regulate flavonol biosynthesis primarily in cotyledons.
AT5G21940.1	AT5G21940	-2.34389	1.45387e-10	3.84925	5.95151e-12	533	1408	920	219	212	52	26.363	38.098	40.72	6.647	5.489	6.71	unknown protein
AT2G25735.1	AT2G25735	-2.34584	2.04788e-08	0.639088	1.52648e-09	80	153	116	23	30	6	3.957	4.14	5.134	0.698	0.777	0.774	unknown protein
AT4G26260.2	AT4G26260	-2.34908	0.000197552	0.176075	4.37995e-05	32	160	103	25	16	6	1.583	4.329	4.559	0.759	0.414	0.774	myo-inositol oxygenase 4 (MIOX4)	Encodes a myo-inositol oxygenase.
AT3G25014.1	AT3G25014	-2.35303	0.00354525	-2.51989	0.00112035	6	18	4	0	4	1	0.297	0.487	0.177	0	0.104	0.129	unknown protein
AT1G78270.1	AT1G78270	-2.36231	1.36162e-15	2.94899	1.08483e-17	436	746	456	110	144	27	21.566	20.185	20.183	3.339	3.728	3.484	UDP-glucosyl transferase 85A4 (UGT85A4)
AT5G10150.1	AT5G10150	-2.37149	2.14893e-12	3.34848	5.28969e-14	285	478	284	67	85	26	14.097	12.934	12.57	2.034	2.201	3.355	FUNCTIONS IN: molecular_function unknown
AT5G25190.1	AT5G25190	-2.37577	1.76485e-09	1.12885	9.64455e-11	96	196	113	27	32	8	4.748	5.303	5.002	0.82	0.829	1.032	Integrase-type DNA-binding superfamily protein	encodes a member of the ERF (ethylene response factor) subfamily B-6 of ERF/AP2 transcription factor family. The protein contains one AP2 domain. There are 12 members in this subfamily including RAP2.11.
AT3G29370.1	AT3G29370	-2.38335	0.000578422	-3.70683	0.000145289	5	15	6	1	2	0	0.247	0.406	0.266	0.03	0.052	0	unknown protein	Encodes a atypical member of the bHLH (basic helix-loop-helix) family transcriptional factors.
AT3G50190.1	AT3G50190	-2.38843	0.000367832	-2.29397	8.74349e-05	10.9892	23.8299	13.6221	2.14632	6.06088	0	0.544	0.645	0.603	0.065	0.157	0	Plant protein of unknown function (DUF247)
AT4G05497.1	AT4G05497	-2.39178	0.0204841	-3.99718	0.00829129	2	3	4	0	0	0	0.099	0.081	0.177	0	0	0	RNI-like superfamily protein
AT3G04440.1	AT3G04440	-2.40014	4.25501e-05	0.197502	7.79271e-06	51.4091	90.8108	55.25	18.3333	24.75	0	2.543	2.457	2.445	0.556	0.641	0	Plasma-membrane choline transporter family protein
AT5G51810.1	AT5G51810	-2.40785	3.95551e-05	-1.31603	7.16706e-06	12	40	17	3	4	3	0.594	1.082	0.752	0.091	0.104	0.387	gibberellin 20 oxidase 2 (GA20OX2)	Encodes gibberellin 20-oxidase. Involved in gibberellin biosynthesis. Up-regulated by far red light in elongating petioles. Not regulated by a circadian clock.
AT2G19310.1	AT2G19310	-2.412	2.86083e-13	3.94042	5.33113e-15	642	1252	743	217	180	42	31.755	33.877	32.886	6.587	4.661	5.419	HSP20-like chaperones superfamily protein
AT4G36540.1	AT4G36540	-2.41715	7.92063e-15	4.31702	8.68437e-17	832	1502	930	212	287	45	41.153	40.641	41.163	6.435	7.431	5.806	BR enhanced expression 2 (BEE2)	Encodes the brassinosteroid signaling component BEE2 (BR-ENHANCED EXPRESSION 2). Positively modulates the shade avoidance syndrome in Arabidopsis seedlings.
AT2G45170.1	AT2G45170	-2.41966	1.65067e-09	2.90072	8.94186e-11	345	812	560	128	121	30	17.064	21.971	24.786	3.885	3.133	3.871	AUTOPHAGY 8E (ATG8E)	Involved in autophagy. Under nutrient starvation the protein localizes to autophagosomes.
AT5G42680.1	AT5G42680	-2.42588	3.79371e-09	1.79989	2.30335e-10	71	213	118	26	30	7	3.512	5.763	5.223	0.789	0.777	0.903	Protein of unknown function, DUF617
AT1G14430.1	AT1G14430	-2.42653	1.51387e-11	2.09344	4.76303e-13	121	246	166	33	44	9	5.985	6.656	7.347	1.002	1.139	1.161	glyoxal oxidase-related protein
AT2G03310.1	AT2G03310	-2.44161	5.66725e-12	2.13991	1.55957e-13	393	760	438	105	124	27	19.439	20.564	19.386	3.187	3.211	3.484	unknown protein
AT1G18810.1	AT1G18810	-2.44481	8.34831e-10	2.68704	4.18592e-11	163	334	231	59	62	4	8.062	9.037	10.224	1.791	1.605	0.516	phytochrome kinase substrate-related
AT3G56360.1	AT3G56360	-2.44845	1.61309e-08	4.89787	1.17303e-09	741	2130	1311	323	264	66	36.651	57.634	58.026	9.804	6.836	8.516	unknown protein
AT4G14270.1	AT4G14270	-2.4502	4.98796e-15	3.00542	5.17588e-17	795	1693	974	224	269	58	39.322	45.81	43.11	6.799	6.965	7.484	BEST Arabidopsis thaliana protein match is: dehydration-induced protein (ERD15) (TAIR:AT2G41430.5)	Protein containing PAM2 motif which mediates interaction with the PABC domain of polyadenyl binding proteins.
AT3G30775.1	AT3G30775	-2.45162	1.26068e-09	6.18455	6.63805e-11	2268	7077	4440	923	900	241	112.18	191.491	196.519	28.016	23.303	31.097	EARLY RESPONSIVE TO DEHYDRATION 5 (ERD5)	Encodes a proline oxidase that is predicted to localize to the inner mitochondrial membrane, its mRNA expression induced by high levels of Al and by osmotic stress. The promoter contains an L-proline-inducible element.
AT5G57520.1	AT5G57520	-2.45465	0.000302687	-2.85665	7.05068e-05	5	15	7	1	1	1	0.247	0.406	0.31	0.03	0.026	0.129	zinc finger protein 2 (ZFP2)	Encodes a zinc finger protein containing only a single zinc finger.
AT1G28330.5	AT1G28330	-2.4571	1.13645e-10	2.05664	4.55565e-12	459	1136	649	156	156	40	22.703	30.738	28.725	4.735	4.039	5.161	dormancy-associated protein-like 1 (DYL1)	dormancy-associated protein (DRM1)
AT2G20880.1	AT2G20880	-2.4587	0.000826207	-2.58591	0.000217338	13	39	15	3	5	1	0.643	1.055	0.664	0.091	0.129	0.129	Integrase-type DNA-binding superfamily protein	Encodes ERF53, a drought-induced transcription factor. Belongs to the AP2/ERF superfamily, and has a highly conserved AP2 domain. Regulates drought-responsive gene expressions by binding to the GCC box and/or dehydration-responsive element (DRE) in the promoter of downstream genes. Overexpression of AtERF53 driven by the CaMV35S promoter resulted in an unstable drought-tolerant phenotype in T2 tr…
AT3G23480.2	AT3G23480	-2.45921	5.0175e-07	1.02112	5.47522e-08	142.846	226.136	126.645	43	29	8	7.065	6.119	5.605	1.305	0.751	1.032	Cyclopropane-fatty-acyl-phospholipid synthase
AT1G67910.1	AT1G67910	-2.46463	2.16039e-07	1.31608	2.16308e-08	121	216	97	30	38	3	5.985	5.845	4.293	0.911	0.984	0.387	unknown protein
AT1G28660.1	AT1G28660	-2.46636	9.41131e-10	3.29655	4.76785e-11	309.224	716.851	435.663	108.977	104.628	18.0271	15.295	19.397	19.283	3.308	2.709	2.326	GDSL-like Lipase/Acylhydrolase superfamily protein
AT4G37610.1	AT4G37610	-2.47108	2.30187e-07	2.37478	2.32133e-08	222	659	482	101	85	24	10.981	17.831	21.334	3.066	2.201	3.097	BTB and TAZ domain protein 5 (BT5)	BTB and TAZ domain protein. Located in cytoplasm and expressed in fruit, flower and leaves.
AT5G67420.1	AT5G67420	-2.47331	2.2326e-13	4.28882	4.04432e-15	815	1804	1044	260	275	43	40.312	48.813	46.209	7.892	7.12	5.548	LOB domain-containing protein 37 (LBD37)	Encodes a LOB-domain protein involved in nitrogen metabolism and affecting leaf morphogenesis.
AT3G10020.1	AT3G10020	-2.4768	1.82967e-13	3.54082	3.24259e-15	962	2289	1286	296	320	83	47.583	61.936	56.92	8.985	8.285	10.71	unknown protein
AT3G45390.1	AT3G45390	-2.48418	2.23081e-05	-0.745482	3.77425e-06	26	45	26	4	7	3	1.286	1.218	1.151	0.121	0.181	0.387	Concanavalin A-like lectin protein kinase family protein
AT4G29310.1	AT4G29310	-2.48811	1.92947e-13	3.28443	3.4534e-15	410	827	472	114	131	22	20.279	22.377	20.891	3.46	3.392	2.839	Protein of unknown function (DUF1005)
AT1G13700.1	AT1G13700	-2.49587	4.14089e-08	0.879127	3.33424e-09	98	264	154	32	46	4	4.847	7.143	6.816	0.971	1.191	0.516	6-phosphogluconolactonase 1 (PGL1)	Encodes a cytosolic 6-phosphogluconolactonase (PGL) thought to be involved in the oxidative pentose-phosphate pathway (OPPP).
AT3G63088.1	AT3G63088	-2.50553	0.00309829	-3.70115	0.000959631	5	9	2	0	1	0	0.247	0.244	0.089	0	0.026	0	ROTUNDIFOLIA like 14 (RTFL14)
AT2G18560.1	AT2G18560	-2.50682	2.31162e-09	1.77289	1.32035e-10	144	343	167	38	51	10	7.123	9.281	7.392	1.153	1.32	1.29	UDP-Glycosyltransferase superfamily protein
AT2G40435.1	AT2G40435	-2.50777	1.10122e-06	1.39633	1.31284e-07	136	211	116	31	54	1	6.727	5.709	5.134	0.941	1.398	0.129	BEST Arabidopsis thaliana protein match is: transcription regulators (TAIR:AT3G56220.1)
AT3G48720.1	AT3G48720	-2.50815	5.06632e-17	4.10546	2.6347e-19	805	1383	897	195	235	50	39.817	37.421	39.702	5.919	6.085	6.452	HXXXD-type acyl-transferase family protein	Encodes a hydroxycinnamoyl-CoA: v-hydroxy fatty acid transferase involved in cutin synthesis. Mutants are almost devoid of ferulic acid.
AT2G43870.1	AT2G43870	-2.50849	4.79344e-05	-1.03003	8.8889e-06	22	43	28	4	7	2	1.088	1.164	1.239	0.121	0.181	0.258	Pectin lyase-like superfamily protein
AT2G36770.1	AT2G36770	-2.50873	0.0043749	-1.90407	0.00142082	10	33	26.8667	5.27778	5	0	0.495	0.893	1.189	0.16	0.129	0	UDP-Glycosyltransferase superfamily protein
AT1G52190.1	AT1G52190	-2.51307	4.21624e-15	3.53315	4.25735e-17	750	1412	876	197	223	48	37.097	38.206	38.773	5.98	5.774	6.194	Major facilitator superfamily protein	Encodes a low affinity nitrate transporter that is expressed in the plasma membrane and found in the phloem of the major veins of leaves. It is responsible for nitrate redistribution to young leaves.
AT1G55365.1	AT1G55365	-2.5143	0.0124208	-3.25016	0.00468571	3	9	3	1	0	0	0.148	0.244	0.133	0.03	0	0	unknown protein
AT1G54120.1	AT1G54120	-2.5208	1.24899e-06	0.0882249	1.50691e-07	31	84	62	8	11	7	1.533	2.273	2.744	0.243	0.285	0.903	unknown protein
AT3G44755.1	AT3G44755	-2.52727	0.0125071	-4.1488	0.00472261	3	3	4	0	0	0	0.148	0.081	0.177	0	0	0	unknown protein
AT2G20180.2	AT2G20180	-2.53603	4.8599e-13	3.15369	9.8567e-15	428	769	397	99	120	21	21.17	20.808	17.572	3.005	3.107	2.71	phytochrome interacting factor 3-like 5 (PIL5)	Encodes a novel Myc-related bHLH transcription factor that has transcriptional activation activity in the dark. It is a key negative regulator of phytochrome-mediated seed germination and acts by inhibiting chlorophyll biosynthesis, light-mediated suppression of hypocotyl elongation and far-red light-mediated suppression of seed germination, and promoting negative gravitropism in hypocotyls. Ligh…
AT1G66930.1	AT1G66930	-2.54991	8.26731e-07	-0.679673	9.55891e-08	39	64	36	6	12	2	1.929	1.732	1.593	0.182	0.311	0.258	Protein kinase superfamily protein
AT3G02550.1	AT3G02550	-2.5514	5.45389e-08	0.129868	4.61129e-09	56	148	71	15	18	6	2.77	4.005	3.143	0.455	0.466	0.774	LOB domain-containing protein 41 (LBD41)
AT5G08350.1	AT5G08350	-2.55591	1.64576e-06	0.774332	2.04267e-07	71	210	192	33	27	7	3.512	5.682	8.498	1.002	0.699	0.903	GRAM domain-containing protein / ABA-responsive protein-related
AT5G49450.1	AT5G49450	-2.5564	4.83363e-09	1.17538	3.04576e-10	105	257	199	28	44	10	5.194	6.954	8.808	0.85	1.139	1.29	basic leucine-zipper 1 (bZIP1)	Encodes a transcription activator is a positive regulator of plant tolerance to salt, osmotic and drought stresses.
AT1G35430.1	AT1G35430	-2.55993	2.17779e-07	0.61274	2.18487e-08	58	122	66	11	21	4	2.869	3.301	2.921	0.334	0.544	0.516	unknown protein
AT3G44570.1	AT3G44570	-2.56876	0.000923461	-3.29375	0.000246203	7	7	5	0	2	0	0.346	0.189	0.221	0	0.052	0	Arabidopsis retrotransposon ORF-1 protein
AT3G51910.1	AT3G51910	-2.56881	9.85456e-08	0.834768	8.96084e-09	61	127	101	17	17	7	3.017	3.436	4.47	0.516	0.44	0.903	heat shock transcription factor A7A (HSFA7A)	member of Heat Stress Transcription Factor (Hsf) family
AT5G40380.1	AT5G40380	-2.57154	4.98665e-14	2.98116	7.02345e-16	276	505	339	66	79	20	13.652	13.664	15.005	2.003	2.045	2.581	cysteine-rich RLK (RECEPTOR-like protein kinase) 42 (CRK42)	Encodes a cysteine-rich receptor-like protein kinase.
AT2G24710.1	AT2G24710	-2.57222	0.00938429	-3.14951	0.00340028	7	13	2	0	2	0	0.346	0.352	0.089	0	0.052	0	glutamate receptor 2.3 (GLR2.3)	member of Putative ligand-gated ion channel subunit family
AT2G44740.1	AT2G44740	-2.58751	1.05052e-07	0.190812	9.64701e-09	83	137	87	28	18	2	4.105	3.707	3.851	0.85	0.466	0.258
AT1G56220.3	AT1G56220	-2.59036	4.99551e-14	5.54492	7.05758e-16	2539	5734	3511	702	824	169	125.584	155.152	155.401	21.308	21.335	21.807	Dormancy/auxin associated family protein
AT5G06070.1	AT5G06070	-2.59735	0.00873616	-3.1053	0.0031348	6	7	8	3	0	0	0.297	0.189	0.354	0.091	0	0	RABBIT EARS (RBE)	Isolated as a mutation defective in petal development with specific effects on adaxial petals which are filamentous or absent. Encodes a Superman (SUP) like protein with zinc finger motifs. Transcript is detected in petal primordia and protein is localized to the nucleus.
AT3G56970.1	AT3G56970	-2.60022	0.000249472	-1.00857	5.67597e-05	36	44	17	6	4	2	1.781	1.191	0.752	0.182	0.104	0.258	BHLH038	Encodes a member of the basic helix-loop-helix transcription factor family protein.
AT4G27450.1	AT4G27450	-2.60234	4.74113e-09	0.563454	2.97926e-10	79	205	105	22	25	7	3.908	5.547	4.647	0.668	0.647	0.903	Aluminium induced protein with YGL and LRDR motifs
AT2G23690.1	AT2G23690	-2.6026	1.97626e-06	0.544192	2.49998e-07	37	68	56	8	12	2	1.83	1.84	2.479	0.243	0.311	0.258	unknown protein
AT3G10040.1	AT3G10040	-2.60571	2.47293e-09	0.790645	1.42642e-10	79	137	104	28	17	3	3.908	3.707	4.603	0.85	0.44	0.387	sequence-specific DNA binding transcription factors
AT1G15830.1	AT1G15830	-2.62139	3.98255e-07	0.630614	4.23885e-08	78	128	63	14	15	8	3.858	3.463	2.788	0.425	0.388	1.032	unknown protein
AT3G02493.1	AT3G02493	-2.64191	0.00580622	-4.23973	0.00195663	4	5	8	0	1	0	0.198	0.135	0.354	0	0.026	0	ROTUNDIFOLIA like 19 (RTFL19)
AT5G56100.1	AT5G56100	-2.64584	1.15519e-09	1.2136	6.01659e-11	122	256	105	26	31	8	6.034	6.927	4.647	0.789	0.803	1.032	glycine-rich protein / oleosin
AT3G48290.2	AT3G48290	-2.64656	0.000144352	-1.80043	3.07596e-05	18	19	23	3	2	2	0.89	0.514	1.018	0.091	0.052	0.258	cytochrome P450, family 71, subfamily A, polypeptide 24 (CYP71A24)	putative cytochrome P450
AT1G80650.1	AT1G80650	-2.65572	3.75442e-12	2.1377	9.89248e-14	261	428	275	59	58	17	12.91	11.581	12.172	1.791	1.502	2.194	RNAse THREE-like protein 1 (RTL1)
AT3G61898.1	AT3G61898	-2.65615	8.02859e-05	-3.15203	1.59458e-05	6	16	9	1	2	0	0.297	0.433	0.398	0.03	0.052	0	unknown protein
AT3G15630.1	AT3G15630	-2.67679	6.01562e-14	2.84993	8.9159e-16	518	1171	753	146	147	39	25.621	31.685	33.329	4.432	3.806	5.032	unknown protein
AT5G50610.1	AT5G50610	-2.67922	0.00014336	-2.83007	3.05171e-05	5	15	8.5	0.5	1.5	0.5	0.247	0.406	0.376	0.015	0.039	0.065	unknown protein
AT5G50710.1	AT5G50710	-2.67922	0.00014336	-2.83007	3.05171e-05	5	15	8.5	0.5	1.5	0.5	0.247	0.406	0.376	0.015	0.039	0.065	unknown protein
AT3G26160.1	AT3G26160	-2.68884	7.46712e-08	-0.562488	6.56588e-09	35.2767	62.9038	44.8885	5	12.028	2	1.745	1.702	1.987	0.152	0.311	0.258	cytochrome P450, family 71, subfamily B, polypeptide 17 (CYP71B17)	putative cytochrome P450
AT4G14540.1	AT4G14540	-2.69086	1.42222e-14	4.42307	1.69127e-16	729	1350	947	185	193	37	36.058	36.529	41.915	5.615	4.997	4.774	nuclear factor Y, subunit B3 (NF-YB3)
AT2G32100.1	AT2G32100	-2.69429	3.98847e-09	1.31964	2.43889e-10	215	443	215	55	48	14	10.634	11.987	9.516	1.669	1.243	1.806	ovate family protein 16 (OFP16)
AT1G13609.1	AT1G13609	-2.69451	0.0173426	0.198859	0.00684307	31	77	38	11	12	0	1.533	2.083	1.682	0.334	0.311	0	Defensin-like (DEFL) family protein	Encodes a defensin-like (DEFL) family protein.
AT5G15120.1	AT5G15120	-2.7066	2.02681e-05	-0.135121	3.38518e-06	36	52	37	10	9	0	1.781	1.407	1.638	0.304	0.233	0	Protein of unknown function (DUF1637)
AT1G33055.1	AT1G33055	-2.7084	0.00311761	-3.74525	0.000966695	4	7	6	0	1	0	0.198	0.189	0.266	0	0.026	0	unknown protein
AT1G75380.1	AT1G75380	-2.71332	2.07168e-17	5.82966	9.15759e-20	3899	7426.7	4097	871	947	225	192.853	200.953	181.338	26.438	24.52	29.032	bifunctional nuclease in basal defense response 1 (BBD1)	Encodes a nuclease involved in ABA-mediated callose deposition. It has been shown to interact with JAZ proteins, binds to a jasmonic acid-responsive element (JARE) and repress AtJMT expression.
AT1G23050.1	AT1G23050	-2.72227	2.02553e-05	-1.33534	3.38218e-06	13	49	27	3	5	2	0.643	1.326	1.195	0.091	0.129	0.258	hydroxyproline-rich glycoprotein family protein
AT5G16370.1	AT5G16370	-2.74098	3.88039e-13	3.46079	7.66828e-15	470.798	1133.03	643.33	122.088	129.211	38.9185	23.287	30.658	28.475	3.706	3.346	5.022	acyl activating enzyme 5 (AAE5)
AT5G05440.1	AT5G05440	-2.75321	2.56128e-12	2.8438	6.42679e-14	352	743	470	105	88	14	17.411	20.104	20.803	3.187	2.279	1.806	PYRABACTIN RESISTANCE 1-LIKE 5 (PYL5)	Encodes a member of the PYR (pyrabactin resistance )/PYL(PYR1-like)/RCAR (regulatory components of ABA receptor) family proteins with 14 members. PYR/PYL/RCAR family proteins function as abscisic acid sensors. Mediate ABA-dependent regulation of protein phosphatase 2Cs ABI1 and ABI2.
AT2G07140.1	AT2G07140	-2.75433	5.03473e-05	-1.14272	9.39525e-06	23.8305	27.6093	18.0649	3.95212	4.44257	0	1.179	0.747	0.8	0.12	0.115	0	F-box and associated interaction domains-containing protein
AT5G56550.1	AT5G56550	-2.75498	5.29178e-06	0.5715	7.5587e-07	59	200	113	21	21	4	2.918	5.412	5.002	0.637	0.544	0.516		Encodes OXIDATIVE STRESS 3 (OXS3)&#65292
AT2G28630.1	AT2G28630	-2.76924	4.82702e-13	2.43431	9.76909e-15	491	1047	815	139	135	28	24.286	28.33	36.073	4.219	3.495	3.613	3-ketoacyl-CoA synthase 12 (KCS12)	Encodes KCS12, a member of the 3-ketoacyl-CoA synthase family involved in the biosynthesis of VLCFA (very long chain fatty acids).
AT1G70290.1	AT1G70290	-2.78325	2.58643e-12	2.9997	6.5011e-14	492	1146	676	144	125	25	24.335	31.009	29.921	4.371	3.237	3.226	trehalose-6-phosphatase synthase S8 (TPS8)	Encodes an enzyme putatively involved in trehalose biosynthesis. Though the protein has both trehalose-6-phosphate synthase (TPS)-like and trehalose-6-phosphate phosphatase (TPP)-like domains, neither activity has been detected in enzymatic assays nor has the protein been able to complement yeast TPS or TPP mutants.
AT5G04150.1	AT5G04150	-2.7937	0.00625074	-3.63581	0.00213073	2	10	8	0	1	0	0.099	0.271	0.354	0	0.026	0	BHLH101	Encodes a member of the basic helix-loop-helix transcription factor family protein. Functions as a key regulator of iron-deficiency responses independent of the master regulator FIT. Likely regulates genes involved in the distribution of iron within the plant.
AT2G44130.1	AT2G44130	-2.79722	4.21028e-09	0.982258	2.59909e-10	81	171	125	18	23	5	4.006	4.627	5.533	0.546	0.596	0.645	Galactose oxidase/kelch repeat superfamily protein	Encodes a member of a family of F-box proteins, called the KISS ME DEADLY (KMD) family.
AT3G02170.1	AT3G02170	-2.79856	1.84026e-14	3.35583	2.29683e-16	483	1033	616	138	102	32	23.89	27.951	27.265	4.189	2.641	4.129	LONGIFOLIA2 (LNG2)	Encodes LONGIFOLIA2 (LNG2). Regulates leaf morphology by promoting cell expansion in the leaf-length direction. The LNG2 homologue LNG1 (At5g15580) has similar function.
AT2G03750.1	AT2G03750	-2.79947	2.98701e-15	3.98956	2.87916e-17	576	1013	720	136	129	29	28.49	27.41	31.868	4.128	3.34	3.742	P-loop containing nucleoside triphosphate hydrolases superfamily protein
AT5G10570.1	AT5G10570	-2.80115	4.14849e-05	-1.17124	7.58144e-06	23	45	33	6	3	3	1.138	1.218	1.461	0.182	0.078	0.387	basic helix-loop-helix (bHLH) DNA-binding superfamily protein
AT3G18773.1	AT3G18773	-2.82274	2.22647e-07	-0.878894	2.23754e-08	49	91	51	9	14	1	2.424	2.462	2.257	0.273	0.362	0.129	RING/U-box superfamily protein
AT2G01340.1	AT2G01340	-2.82955	2.7636e-10	0.840436	1.21922e-11	103	179	135	19	25	6	5.095	4.843	5.975	0.577	0.647	0.774	At17.1	Encodes a protein whose expression is responsive to nematode infection.
AT2G41870.1	AT2G41870	-2.83874	2.58961e-12	2.13264	6.52033e-14	188	430	222	49	44	9	9.299	11.635	9.826	1.487	1.139	1.161	Remorin family protein
AT2G26400.1	AT2G26400	-2.84199	0.000315697	0.207276	7.38792e-05	29	72	33	12	7	0	1.434	1.948	1.461	0.364	0.181	0	acireductone dioxygenase 3 (ARD3)	Encodes a protein predicted to belong to the acireductone dioxygenase (ARD/ARD‚Äô)family.
AT2G25900.1	AT2G25900	-2.84926	2.20704e-12	2.97612	5.45184e-14	405	873	460	83	95	32	20.032	23.622	20.36	2.519	2.46	4.129	ATCTH	putative Cys3His zinc finger protein (ATCTH) mRNA, complete
AT5G42440.1	AT5G42440	-2.87792	7.95835e-09	0.182368	5.32511e-10	62	131	64	10	15	4	3.067	3.545	2.833	0.304	0.388	0.516	Protein kinase superfamily protein
AT2G40050.1	AT2G40050	-2.8832	0.00346241	-3.61646	0.00109176	3	5	5	0	0	0	0.148	0.135	0.221	0	0	0	Cysteine/Histidine-rich C1 domain family protein
AT3G62950.1	AT3G62950	-2.8856	0.000192923	-2.02036	4.2606e-05	13	29	38	5	2	1	0.643	0.785	1.682	0.152	0.052	0.129	Thioredoxin superfamily protein
AT1G75960.1	AT1G75960	-2.90755	1.45556e-12	2.61096	3.43783e-14	505	729	414	73	102	18	24.978	19.725	18.324	2.216	2.641	2.323	AMP-dependent synthetase and ligase family protein
AT5G61590.1	AT5G61590	-2.90934	5.33962e-17	3.3018	2.82311e-19	1165	2364	1561	284	274	44	57.623	63.966	69.092	8.62	7.094	5.677	Integrase-type DNA-binding superfamily protein	encodes a member of the ERF (ethylene response factor) subfamily B-3 of ERF/AP2 transcription factor family. The protein contains one AP2 domain. There are 18 members in this subfamily including ATERF-1, ATERF-2, AND ATERF-5.
AT2G19800.1	AT2G19800	-2.92905	2.54292e-08	4.14193	1.93957e-09	815	2730	2001	275	278	49	40.312	73.869	88.567	8.347	7.198	6.323	myo-inositol oxygenase 2 (MIOX2)	Encodes a myo-inositol oxygenase family gene.
AT1G73830.1	AT1G73830	-2.94094	3.50429e-09	1.61806	2.10637e-10	133	292	213	35	35	4	6.578	7.901	9.428	1.062	0.906	0.516	BR enhanced expression 3 (BEE3)	Encodes the brassinosteroid signaling component BEE3 (BR-ENHANCED EXPRESSION 3). Positively modulates the shade avoidance syndrome in Arabidopsis seedlings.
AT3G45940.1	AT3G45940	-2.95088	0.000155382	-3.35463	3.34669e-05	4	8	9	0	1	0	0.198	0.216	0.398	0	0.026	0	Glycosyl hydrolases family 31 protein
AT2G28040.1	AT2G28040	-2.95352	0.00108133	-2.8463	0.000294196	5	16	7	3	0	0	0.247	0.433	0.31	0.091	0	0	Eukaryotic aspartyl protease family protein
AT4G14819.1	AT4G14819	-2.95998	0.00175936	-2.40329	0.000507489	7	15	7	0	3	0	0.346	0.406	0.31	0	0.078	0	Protein of unknown function (DUF1677)
AT5G23370.1	AT5G23370	-2.96102	1.06585e-06	-2.07818	1.26516e-07	23	41	18	3	6	0	1.138	1.109	0.797	0.091	0.155	0	GRAM domain-containing protein / ABA-responsive protein-related
AT1G80440.1	AT1G80440	-2.99615	3.01416e-11	1.67014	1.02802e-12	375	919	581	92	91	20	18.548	24.866	25.716	2.793	2.356	2.581	Galactose oxidase/kelch repeat superfamily protein	Encodes a member of a family of F-box proteins, called the KISS ME DEADLY (KMD) family, that targets type-B ARR proteins for degradation and is involved in the negative regulation of the cytokinin response.
AT2G44735.1	AT2G44735	-2.99929	3.9894e-05	-1.54587	7.24747e-06	10	37	19	3	3	0	0.495	1.001	0.841	0.091	0.078	0	BEST Arabidopsis thaliana protein match is: F-box family protein (TAIR:AT3G18720.1)
AT4G31355.1	AT4G31355	-3.01359	0.0036959	-3.50313	0.00117452	7	16	6	3	0	0	0.346	0.433	0.266	0.091	0	0	unknown protein	This gene encodes a small protein and has either evidence of transcription or purifying selection.
AT2G21210.1	AT2G21210	-3.02111	1.18034e-13	3.37839	1.90798e-15	370	911	548	93	97	10	18.301	24.65	24.255	2.823	2.512	1.29	SAUR-like auxin-responsive protein family	Putative auxin-regulated protein whose expression is downregulated in response to chitin oligomers.
AT1G15825.1	AT1G15825	-3.03956	4.04707e-06	-0.406154	5.57383e-07	25	58	32	6	4	1	1.237	1.569	1.416	0.182	0.104	0.129	hydroxyproline-rich glycoprotein family protein
AT1G15550.1	AT1G15550	-3.04601	1.47172e-09	1.88304	7.85766e-11	224	361	213	37	44	5	11.08	9.768	9.428	1.123	1.139	0.645		Involved in later steps of the gibberellic acid biosynthetic pathway. Activated by AGAMOUS in a cal-1, ap1-1 background. Deletion of 208 bp from -1016 to -809 (&#916
AT4G38840.1	AT4G38840	-3.05724	1.85866e-16	3.45026	1.12768e-18	411	866	570	74	107	15	20.329	23.432	25.229	2.246	2.77	1.935	SAUR-like auxin-responsive protein family
AT3G59940.1	AT3G59940	-3.07284	8.71029e-14	3.72125	1.37402e-15	1425	3123	1682	296	281	64	70.484	84.503	74.447	8.985	7.276	8.258	Galactose oxidase/kelch repeat superfamily protein	Encodes a member of a family of F-box proteins, called the KISS ME DEADLY (KMD) family, that targets type-B ARR proteins for degradation and is involved in the negative regulation of the cytokinin response.
AT1G68190.1	AT1G68190	-3.07329	1.93441e-11	2.41945	6.29893e-13	312	571	313	49	64	11	15.432	15.45	13.854	1.487	1.657	1.419	B-box zinc finger family protein
AT4G28270.1	AT4G28270	-3.07711	4.93611e-10	1.53262	2.32527e-11	96	214	144	22	22	3	4.748	5.79	6.374	0.668	0.57	0.387	RING membrane-anchor 2 (RMA2)	Encodes a RING finger E3 ubiquitin ligase. Binds and ubiquitinates ABP1 in vivo and in vitro.
AT1G61795.1	AT1G61795	-3.09307	4.30061e-09	0.0612679	2.66703e-10	61	94	65	5	17	2	3.017	2.543	2.877	0.152	0.44	0.258	PAK-box/P21-Rho-binding family protein
AT4G01330.2	AT4G01330	-3.10114	9.70627e-15	3.12432	1.08104e-16	501	971	604	83	107	22	24.781	26.274	26.734	2.519	2.77	2.839	Protein kinase superfamily protein
AT3G19850.1	AT3G19850	-3.10564	3.59198e-13	2.20923	7.01304e-15	310	578	351	61	56	10	15.333	15.64	15.536	1.852	1.45	1.29	Phototropic-responsive NPH3 family protein
AT4G33666.1	AT4G33666	-3.1061	1.61139e-10	2.44933	6.66676e-12	182	349	255	36	34	9	9.002	9.443	11.287	1.093	0.88	1.161	unknown protein
AT5G23270.1	AT5G23270	-3.11287	1.72054e-05	-1.38486	2.81252e-06	24	37	15	10	1	0	1.187	1.001	0.664	0.304	0.026	0	sugar transporter 11 (STP11)
AT4G12690.1	AT4G12690	-3.12289	1.55029e-08	0.049297	1.1218e-09	54	126	65	8	12	3	2.671	3.409	2.877	0.243	0.311	0.387	Plant protein of unknown function (DUF868)
AT5G03230.1	AT5G03230	-3.12852	3.27061e-09	1.62163	1.9489e-10	133	362	205	26	41	4	6.578	9.795	9.074	0.789	1.062	0.516	Protein of unknown function, DUF584
AT1G66230.1	AT1G66230	-3.17779	9.05791e-07	0.492558	1.05869e-07	59	127	103	10	15	2	2.918	3.436	4.559	0.304	0.388	0.258	myb domain protein 20 (MYB20)	Encodes a putative transcription factor (MYB20).
AT2G22200.1	AT2G22200	-3.19956	3.68622e-10	0.746224	1.68376e-11	62	110	67	12	8	2	3.067	2.976	2.965	0.364	0.207	0.258	Integrase-type DNA-binding superfamily protein	encodes a member of the DREB subfamily A-6 of ERF/AP2 transcription factor family. The protein contains one AP2 domain. There are 8 members in this subfamily including RAP2.4.
AT4G35770.1	AT4G35770	-3.2034	0.000487257	1.47263	0.000119814	125	855	298	49	51	6	6.183	23.135	13.19	1.487	1.32	0.774	SENESCENCE 1 (SEN1)	Senescence-associated gene that is strongly induced by phosphate starvation. Transcripts are differentially regulated at the level of mRNA stability at different times of day. mRNAs are targets of the mRNA degradation pathway mediated by the downstream (DST) instability determinant.
AT4G38825.1	AT4G38825	-3.25043	7.25812e-06	-2.97154	1.077e-06	17	36	14	3	2	0	0.841	0.974	0.62	0.091	0.052	0	SAUR-like auxin-responsive protein family
AT5G65030.1	AT5G65030	-3.26703	6.73514e-06	-1.18059	9.89182e-07	29	39	21	2	6	0	1.434	1.055	0.929	0.061	0.155	0	unknown protein
AT1G22380.1	AT1G22380	-3.27058	3.39309e-06	-0.575361	4.57754e-07	37	68	35	2	9	2	1.83	1.84	1.549	0.061	0.233	0.258	UDP-glucosyl transferase 85A3 (UGT85A3)	Encodes a putative UDP-glucosyl transferase. At1g22380 was initially identified as encoding the protein AAF87154, which has been classified as a bHLH protein (AtbHLH152). Subsequently it has been found that the AAF87154 protein appears to be encoded by the AT1G23970 genomic locus.
AT2G37950.1	AT2G37950	-3.28454	4.24062e-07	-0.231071	4.54049e-08	64	143	73	16	15	0	3.166	3.869	3.231	0.486	0.388	0	RING/FYVE/PHD zinc finger superfamily protein
AT5G56840.1	AT5G56840	-3.28945	4.23305e-07	0.404439	4.52932e-08	59	100	61	6	13	1	2.918	2.706	2.7	0.182	0.337	0.129	myb-like transcription factor family protein
AT2G40610.1	AT2G40610	-3.2985	2.17112e-14	2.69627	2.79447e-16	579	1184	645	76	114	24	28.639	32.037	28.548	2.307	2.952	3.097	expansin A8 (EXPA8)	member of Alpha-Expansin Gene Family. Naming convention from the Expansin Working Group (Kende et al, 2004. Plant Mol Bio). Involved in the formation of nematode-induced syncytia in roots of Arabidopsis thaliana.
AT3G27510.1	AT3G27510	-3.31061	6.01045e-05	-2.21848	1.15286e-05	8	19	19	0	5	0	0.396	0.514	0.841	0	0.129	0	Cysteine/Histidine-rich C1 domain family protein
AT4G36410.1	AT4G36410	-3.32858	1.25336e-12	1.26898	2.92768e-14	141	284	166	20	27	4	6.974	7.685	7.347	0.607	0.699	0.516	ubiquitin-conjugating enzyme 17 (UBC17)	ubiquitin-conjugating enzyme
AT1G80920.1	AT1G80920	-3.34863	6.22096e-13	3.55376	1.31294e-14	1000	2771	1688	234	184	42	49.462	74.978	74.713	7.103	4.764	5.419	J8	A nuclear encoded soluble protein found in the chloroplast stroma. Negatively regulated by light and has rapid turnover in darkness.
AT4G01460.1	AT4G01460	-3.39975	1.80693e-11	1.43483	5.77906e-13	127	261	147	20	21	3	6.282	7.062	6.506	0.607	0.544	0.387	basic helix-loop-helix (bHLH) DNA-binding superfamily protein
AT5G11070.1	AT5G11070	-3.41295	1.02402e-15	3.32168	7.85525e-18	686	1355	908	122	104	20	33.931	36.664	40.189	3.703	2.693	2.581	unknown protein
AT3G62550.1	AT3G62550	-3.43341	2.0378e-20	4.01776	2.2078e-23	3156	5392	3370	435	444	100	156.103	145.898	149.16	13.204	11.496	12.903	Adenine nucleotide alpha hydrolases-like superfamily protein
AT3G49790.1	AT3G49790	-3.46713	9.49742e-10	0.650571	4.81971e-11	119	256	150	16	17	7	5.886	6.927	6.639	0.486	0.44	0.903	Carbohydrate-binding protein
AT3G50470.1	AT3G50470	-3.46947	0.00117865	-2.34425	0.000325118	3	37	16	1	1	0	0.148	1.001	0.708	0.03	0.026	0	homolog of RPW8 3 (HR3)	Homolog of RPW8
AT3G26510.5	AT3G26510	-3.47274	1.65194e-13	3.35043	2.85644e-15	426	868	466	49	71	18	21.071	23.487	20.626	1.487	1.838	2.323	Octicosapeptide/Phox/Bem1p family protein
AT4G19170.1	AT4G19170	-3.49572	2.61586e-17	4.33171	1.17091e-19	1482	3129	1407	198	216	42	73.303	84.665	62.275	6.01	5.593	5.419	nine-cis-epoxycarotenoid dioxygenase 4 (NCED4)	chloroplast-targeted member of a family of enzymes similar to nine-cis-epoxycarotenoid dioxygenase
AT5G25130.1	AT5G25130	-3.51029	1.19009e-08	1.14734	8.36027e-10	52.9615	148	83	8	7.13725	5.41621	2.62	4.005	3.674	0.243	0.185	0.699	cytochrome P450, family 71, subfamily B, polypeptide 12 (CYP71B12)	putative cytochrome P450
AT5G46690.1	AT5G46690	-3.52271	1.8293e-13	2.43459	3.22655e-15	375	726	383	49	56	8	18.548	19.644	16.952	1.487	1.45	1.032	beta HLH protein 71 (bHLH071)
AT4G34770.1	AT4G34770	-3.54623	2.93711e-06	-1.04336	3.8962e-07	23	58	35	4	4	0	1.138	1.569	1.549	0.121	0.104	0	SAUR-like auxin-responsive protein family
AT3G23880.1	AT3G23880	-3.54799	5.18481e-09	0.925025	3.30075e-10	79	191	101	10	13	3	3.908	5.168	4.47	0.304	0.337	0.387	F-box and associated interaction domains-containing protein
AT4G10910.1	AT4G10910	-3.60322	5.47499e-06	-2.9933	7.84649e-07	10	20	20	1	1	0	0.495	0.541	0.885	0.03	0.026	0	unknown protein
AT1G26800.1	AT1G26800	-3.61091	1.23599e-07	-1.14756	1.15538e-08	68	154	115	12	9	2	3.363	4.167	5.09	0.364	0.233	0.258	RING/U-box superfamily protein
AT2G42955.1	AT2G42955	-3.71544	0.000113132	-2.21398	2.33128e-05	20	30	19	4	0	2	0.989	0.812	0.841	0.121	0	0.258	unknown protein
AT2G41240.1	AT2G41240	-3.88716	0.01492	-1.66861	0.00575656	21	45	13	3	0	3	1.039	1.218	0.575	0.091	0	0.387	basic helix-loop-helix protein 100 (BHLH100)	Encodes a member of the basic helix-loop-helix transcription factor family protein. Functions as a key regulator of iron-deficiency responses independent of the master regulator FIT. Likely regulates genes involved in the distribution of iron within the plant.
AT2G14247.1	AT2G14247	-3.90418	0.000811136	-1.13166	0.000212987	20	76	19	2	3	0	0.989	2.056	0.841	0.061	0.078	0	Expressed protein
AT4G34810.1	AT4G34810	-3.97213	9.63194e-05	-2.24263	1.94308e-05	4	35	23	0	2	0	0.198	0.947	1.018	0	0.052	0	SAUR-like auxin-responsive protein family
AT5G19190.1	AT5G19190	-4.03145	7.33086e-13	2.71119	1.58531e-14	474	847	674	37	63	9	23.445	22.918	29.832	1.123	1.631	1.161	unknown protein
AT5G05250.1	AT5G05250	-4.03833	2.81895e-05	1.80745	4.91265e-06	111	454	301	13	25	5	5.49	12.284	13.323	0.395	0.647	0.645	unknown protein
AT2G29300.2	AT2G29300	-4.21243	1.75083e-08	0.0290742	1.28233e-09	87	172	111	8	6	2	4.303	4.654	4.913	0.243	0.155	0.258	NAD(P)-binding Rossmann-fold superfamily protein
AT1G22370.2	AT1G22370	-4.3075	1.19286e-11	0.666639	3.65484e-13	154	329	186	15	12	2	7.617	8.902	8.233	0.455	0.311	0.258	UDP-glucosyl transferase 85A5 (UGT85A5)
AT5G10250.1	AT5G10250	-4.36205	1.18327e-07	-0.511602	1.09994e-08	36	63	59	7	1	0	1.781	1.705	2.611	0.212	0.026	0	DEFECTIVELY ORGANIZED TRIBUTARIES 3 (DOT3)	Encodes a protein with an N-terminal BTB/POZ domain and a C-terminal NPH3 family domain. dot3 mutants have defects in shoot and primary root growth and produce an aberrant parallel venation pattern in juvenile leaves.
AT2G05160.1	AT2G05160	-4.36654	2.50614e-12	1.0679	6.27756e-14	120	237	127	7	10	2	5.935	6.413	5.621	0.212	0.259	0.258	CCCH-type zinc fingerfamily protein with RNA-binding domain
AT3G53250.1	AT3G53250	-4.39225	3.85214e-05	-3.56999	6.9497e-06	9	19	38	1	0	0	0.445	0.514	1.682	0.03	0	0	SAUR-like auxin-responsive protein family
AT1G23390.1	AT1G23390	-4.39842	1.70467e-15	3.27225	1.39624e-17	1474	3191	1862	108	125	35	72.907	86.343	82.414	3.278	3.237	4.516	Kelch repeat-containing F-box family protein
AT5G61440.1	AT5G61440	-4.42445	5.68207e-13	1.41996	1.17458e-14	315	671	469	22	30	6	15.581	18.156	20.758	0.668	0.777	0.774	atypical CYS HIS rich thioredoxin 5 (ACHT5)	Encodes a member of the thioredoxin family protein. Located in the chloroplast.
AT2G25200.1	AT2G25200	-4.56216	6.11402e-09	-0.783771	3.95325e-10	80	181	89	4	4	4	3.957	4.898	3.939	0.121	0.104	0.516	Plant protein of unknown function (DUF868)
AT1G18000.1	AT1G18000	-4.62392	3.85384e-13	1.8954	7.58242e-15	268.5	469.5	264	16.5	18.5	1.5	13.281	12.704	11.685	0.501	0.479	0.194	Major facilitator superfamily protein
AT1G18010.1	AT1G18010	-4.62392	3.85384e-13	1.8954	7.58242e-15	268.5	469.5	264	16.5	18.5	1.5	13.281	12.704	11.685	0.501	0.479	0.194	Major facilitator superfamily protein
AT1G49130.1	AT1G49130	-4.70299	5.83493e-10	0.498819	2.79672e-11	175	342	196	12	11	1	8.656	9.254	8.675	0.364	0.285	0.129	B-box type zinc finger protein with CCT domain
AT5G22920.1	AT5G22920	-4.88768	2.17035e-12	2.47938	5.35182e-14	726	1580	1013	37	51	9	35.91	42.752	44.837	1.123	1.32	1.161	CHY-type/CTCHY-type/RING-type Zinc finger protein
AT1G06160.1	AT1G06160	-5.07987	1.12036e-09	0.273512	5.81179e-11	70	146	106	4	2	1	3.462	3.95	4.692	0.121	0.052	0.129	octadecanoid-responsive Arabidopsis AP2/ERF 59 (ORA59)	encodes a member of the ERF (ethylene response factor) subfamily B-3 of ERF/AP2 transcription factor family. The protein contains one AP2 domain. There are 18 members in this subfamily including ATERF-1, ATERF-2, AND ATERF-5.
AT3G48360.1	AT3G48360	-5.12477	1.96739e-15	3.64319	1.68195e-17	1729	4084	2980	104	94	20	85.52	110.506	131.898	3.157	2.434	2.581	BTB and TAZ domain protein 2 (BT2)	encodes a protein (BT2) that is an essential component of the TAC1-mediated telomerase activation pathway. Acts redundantly with BT3 and BT1 during female gametophyte development and with BT3 during male gametophyte development. BT2 also mediates multiple responses to nutrients, stresses, and hormones.
AT4G34790.1	AT4G34790	-5.41908	5.77483e-07	-2.78766	6.42927e-08	23	46	52	1	0	0	1.138	1.245	2.302	0.03	0	0	SAUR-like auxin-responsive protein family

## Sheet: S3 T29 sig5-3 cold responsive
genes	AGI	Fold change	FDR	AveExpr	P value	DR-29-B1	DR-29-B2	DR-29-B3	DR-29-D1	DR-29-D2	DR-29-D3	DR-29-B1 CPM	DR-29-B2 CPM	DR-29-B3 CPM	DR-29-D1 CPM	DR-29-D2 CPM	DR-29-D3 CPM	Annotation	Description
AT1G04570.1	AT1G04570	8.79257	9.99002e-21	3.53076	1.3421e-23	26	23	23	8910	2433	5658	0.81	0.745	0.767	240.194	333.562	299.764	Major facilitator superfamily protein
AT1G70640.1	AT1G70640	8.12757	1.18438e-15	0.50836	1.12407e-17	9	14	9	3024	595	1488	0.28	0.453	0.3	81.521	81.574	78.835	octicosapeptide/Phox/Bem1p (PB1) domain-containing protein
AT1G09350.1	AT1G09350	7.91722	1.19105e-21	3.47895	8.25866e-25	80	97	83	22617	3517	10960	2.491	3.142	2.767	609.706	482.177	580.667	galactinol synthase 3 (GolS3)	Predicted to encode a galactinol synthase
AT4G25433.1	AT4G25433	7.75383	1.28873e-14	0.693817	1.74251e-16	5	2	2	656	125	380	0.156	0.065	0.067	17.684	17.137	20.133	peptidoglycan-binding LysM domain-containing protein
AT5G03210.1	AT5G03210	7.53056	1.60925e-09	0.278974	9.34517e-11	0	4	5	363	65	257	0	0.13	0.167	9.786	8.911	13.616	unknown protein	Encodes a small polypeptide contributing to resistance to potyvirus.
AT1G61800.1	AT1G61800	7.12845	9.57773e-18	4.39649	4.98083e-20	49	41	54	6856	1324	3168	1.526	1.328	1.801	184.823	181.519	167.842	glucose-6-phosphate/phosphate translocator 2 (GPT2)	glucose6-Phosphate/phosphate transporter 2. Expression is upregulated in the shoot of cax1/cax3 mutant.
AT4G18422.1	AT4G18422	6.92247	3.42166e-12	0.615976	9.57916e-14	8	15	12	1336	287	712	0.249	0.486	0.4	36.016	39.347	37.722	unknown protein
AT5G17030.1	AT5G17030	6.55151	5.53019e-15	1.27351	6.50392e-17	8.13045	11	12	1060.34	157.706	482.839	0.253	0.356	0.4	28.584	21.621	25.581	UDP-glucosyl transferase 78D3 (UGT78D3)
AT1G77120.1	AT1G77120	6.25464	1.24012e-22	4.65772	3.76201e-26	222	284	258	19972	3457	9906	6.912	9.199	8.603	538.402	473.951	524.826	alcohol dehydrogenase 1 (ADH1)	Catalyzes the reduction of acetaldehyde using NADH as reductant. Requires zinc for activity. Dimer. Anaerobic response polypeptide (ANP). Fermentation. The protein undergoes thiolation following treatment with the oxidant tert-butylhydroperoxide.
AT4G14690.1	AT4G14690	6.14857	6.03975e-19	6.95151	1.93455e-21	157	145	215	13039	2373	5303	4.888	4.697	7.169	351.503	325.336	280.956	EARLY LIGHT-INDUCIBLE PROTEIN 2 (ELIP2)	Encodes an early light-induced protein. ELIPs are thought not to be directly involved in the synthesis and assembly of specific photosynthetic complexes, but rather affect the biogenesis of all chlorophyll-binding complexes. A study (PMID 17553115) has shown that the chlorophyll synthesis pathway was downregulated as a result of constitutive ELIP2 expression, leading to decreased chlorophyll avai…
AT2G24560.1	AT2G24560	6.12056	3.39096e-11	-1.01925	1.25499e-12	1	5	3	201	27	122	0.031	0.162	0.1	5.419	3.702	6.464	GDSL-like Lipase/Acylhydrolase family protein
AT4G34550.1	AT4G34550	5.99542	7.00656e-12	2.39182	2.13765e-13	12	14	14	599	217	599	0.374	0.453	0.467	16.148	29.75	31.735	BEST Arabidopsis thaliana protein match is: F-box family protein (TAIR:AT2G16365.3)
AT4G18650.1	AT4G18650	5.8604	2.22064e-07	-2.85221	2.23171e-08	1	0	0	41	8	19	0.031	0	0	1.105	1.097	1.007	transcription factor-related	A maternally expressed imprinted gene.
AT5G52310.1	AT5G52310	5.77181	1.5585e-23	7.56324	6.75408e-28	2477	2811	2618	152506	24894	74955	77.122	91.051	87.292	4111.23	3412.94	3971.16	LOW-TEMPERATURE-INDUCED 78 (LTI78)	cold regulated gene, the 5' region of cor78 has cis-acting regulatory elements that can impart cold-regulated gene expression
AT4G25480.1	AT4G25480	5.61384	3.13795e-15	1.71566	3.34944e-17	60	47	34	2226	479.944	1073	1.868	1.522	1.134	60.008	65.8	56.848	dehydration response element B1A (DREB1A)	encodes a member of the DREB subfamily A-1 of ERF/AP2 transcription factor family (CBF3). The protein contains one AP2 domain. There are six members in this subfamily, including CBF1, CBF2, and CBF3. This gene is involved in response to low temperature and abscisic acid.
AT1G09950.1	AT1G09950	5.61313	7.8306e-13	-0.359337	1.82912e-14	11	7	5	335	94	196	0.342	0.227	0.167	9.031	12.887	10.384	RESPONSE TO ABA AND SALT 1 (RAS1)
AT5G59040.1	AT5G59040	5.59775	2.21176e-07	-3.83194	2.2199e-08	0	0	1	36	10	11	0	0	0.033	0.97	1.371	0.583	copper transporter 3 (COPT3)	encodes a member of copper transporter family and functionally complements a high affinity copper transporter mutant in yeast
AT3G50970.1	AT3G50970	5.52324	1.44596e-19	5.05807	3.38382e-22	279	348	369	11848	2984	9288	8.687	11.272	12.304	319.397	409.103	492.084	LOW TEMPERATURE-INDUCED 30 (LTI30)	Belongs to the dehydrin protein family, which contains highly conserved stretches of 7-17 residues that are repetitively scattered in their sequences, the K-, S-, Y- and lysine rich segments. LTI29 and LTI30 double overexpressors confer freeze tolerance. Located in membranes. mRNA upregulated by water deprivation and abscisic acid.
AT1G78440.1	AT1G78440	5.50319	1.32139e-11	0.784706	4.35787e-13	35	16	29	756	335	773	1.09	0.518	0.967	20.38	45.928	40.954	Arabidopsis thaliana gibberellin 2-oxidase 1 (ATGA2OX1)	Encodes a gibberellin 2-oxidase that acts on C19 gibberellins.
AT1G16850.1	AT1G16850	5.33527	2.63102e-18	2.24719	1.106e-20	60	44	56	2173	366	1112	1.868	1.425	1.867	58.579	50.178	58.914	unknown protein
AT1G19410.1	AT1G19410	5.30387	3.7688e-08	-2.71819	3.0771e-09	2	1	1	56	17	41	0.062	0.032	0.033	1.51	2.331	2.172	FBD / Leucine Rich Repeat domains containing protein
AT3G18590.1	AT3G18590	5.30227	6.15622e-08	-4.06633	5.31983e-09	0	1	0	25	5	15	0	0.032	0	0.674	0.685	0.795	early nodulin-like protein 5 (ENODL5)
AT1G02820.1	AT1G02820	5.29683	5.30998e-17	4.95911	3.24467e-19	161	151	140	7165	918	2901	5.013	4.891	4.668	193.153	125.857	153.697	Late embryogenesis abundant 3 (LEA3) family protein
AT3G17130.1	AT3G17130	5.20395	5.045e-15	2.98012	5.88127e-17	47	45	36	1809	252	722	1.463	1.458	1.2	48.767	34.549	38.252	Plant invertase/pectin methylesterase inhibitor superfamily protein
AT1G80130.1	AT1G80130	5.19606	5.94854e-16	4.21863	5.07849e-18	39	54	50	1636	309	937	1.214	1.749	1.667	44.103	42.364	49.643	Tetratricopeptide repeat (TPR)-like superfamily protein
AT3G22840.1	AT3G22840	5.14724	8.27765e-21	7.06731	1.00444e-23	235	306	368	11081	2051	4827	7.317	9.912	12.27	298.72	281.19	255.737	EARLY LIGHT-INDUCABLE PROTEIN (ELIP1)	Encodes an early light-inducible protein.
AT2G31100.1	AT2G31100	5.1017	2.4318e-06	-2.78551	3.26804e-07	0	0	0	22	4	4	0	0	0	0.593	0.548	0.212	alpha/beta-Hydrolases superfamily protein
AT2G22590.1	AT2G22590	5.06151	1.22693e-16	2.43867	8.56062e-19	31	44	26	1091	212	546	0.965	1.425	0.867	29.411	29.065	28.927	UDP-Glycosyltransferase superfamily protein
AT5G48270.1	AT5G48270	5.05685	9.34535e-11	-4.00408	3.88394e-12	2	1	1	54	10	32	0.062	0.032	0.033	1.456	1.371	1.695	Plant protein of unknown function (DUF868)
AT2G42540.2	AT2G42540	5.03714	1.09267e-18	6.38186	4.21442e-21	1177	964	1044	45989	5286.53	16453	36.646	31.225	34.81	1239.77	724.777	871.69	cold-regulated 15a (COR15A)	A cold-regulated gene whose product is targeted to the chloroplast. Cor15am protects stromal proteins from aggregation under various stress conditions. Constitutive expression increases freezing tolerance in protoplasts in vitro and chloroplasts in vivo. NMR and x-ray diffraction studies suggest that COR15a alters the intrinsic curvature of the inner membrane of chloroplast envelope. Late Embryog…
AT1G51090.1	AT1G51090	5.01148	8.46695e-22	3.36515	5.30426e-25	163	181	140	4741	967	2881	5.075	5.863	4.668	127.807	132.575	152.637	Heavy metal transport/detoxification superfamily protein
AT4G33070.1	AT4G33070	5.00049	3.86704e-15	2.71068	4.32371e-17	38	83	57	1675	346	949	1.183	2.688	1.901	45.154	47.436	50.279	Thiamine pyrophosphate dependent pyruvate decarboxylase family protein
AT4G24960.1	AT4G24960	4.98318	7.09017e-22	5.49631	3.99446e-25	424	429	361	14325	2168	6355	13.201	13.896	12.037	386.171	297.23	336.692	HVA22 homologue D (HVA22D)	Homologous to a eukaryote specific ABA- and stress-inducible gene first isolated from barley. Groups in one subfamily with ATHVA22E. Along with other members of the ATHVA22 family, it may be involved in regulation of autophagy during development.
AT4G01985.1	AT4G01985	4.93309	6.23784e-07	-1.6891	7.12316e-08	0	5	4	92	10	21	0	0.162	0.133	2.48	1.371	1.113	unknown protein
AT3G21150.1	AT3G21150	4.9302	4.86583e-08	2.28823	4.09299e-09	4	6	5	140	65	72	0.125	0.194	0.167	3.774	8.911	3.815	B-box 32 (BBX32)	Encodes a protein with a B-box domain predicted to act as a transcription factor. Expression of the BBX32 gene is affected by monochromatic red light.
AT1G26790.1	AT1G26790	4.90183	1.38012e-07	1.66506	1.31941e-08	7	2	0	53	12	40	0.218	0.065	0	1.429	1.645	2.119	Dof-type zinc finger DNA-binding family protein
AT5G17340.1	AT5G17340	4.89413	1.22202e-06	-3.89857	1.52415e-07	3	1	0	46	11	13	0.093	0.032	0	1.24	1.508	0.689	Putative membrane lipoprotein
AT5G50360.1	AT5G50360	4.85704	1.24001e-05	-2.99229	2.00659e-06	0	0	1	25	4	6	0	0	0.033	0.674	0.548	0.318	unknown protein
AT5G10410.1	AT5G10410	4.83871	8.16254e-17	2.09027	5.30609e-19	67	42	29	1024	292	717	2.086	1.36	0.967	27.605	40.033	37.987	ENTH/ANTH/VHS superfamily protein
AT2G42150.1	AT2G42150	4.83239	1.09579e-15	1.93592	1.0305e-17	36	22	17	616	166	353	1.121	0.713	0.567	16.606	22.758	18.702	DNA-binding bromodomain-containing protein
AT1G48100.1	AT1G48100	4.81683	9.43781e-19	4.61511	3.43565e-21	143	120	127	3839	701	1715	4.452	3.887	4.235	103.491	96.106	90.862	Pectin lyase-like superfamily protein
AT1G60190.1	AT1G60190	4.80735	1.41172e-09	1.37259	8.13687e-11	6	10	9	202	73	119	0.187	0.324	0.3	5.445	10.008	6.305	ARM repeat superfamily protein	Encodes PUB19, a plant U-box armadillo repeat protein. Involved in salt inhibition of germination together with PUB18.
AT5G55690.1	AT5G55690	4.78485	2.50981e-06	-3.56466	3.3979e-07	1	0	0	20	3	9	0.031	0	0	0.539	0.411	0.477	MADS-box transcription factor family protein
AT4G36010.1	AT4G36010	4.75637	6.77994e-21	3.85491	7.93319e-24	260	240	226	6906	1385	2804	8.095	7.774	7.536	186.171	189.882	148.558	Pathogenesis-related thaumatin superfamily protein
AT5G54470.1	AT5G54470	4.75514	6.11707e-16	3.8516	5.34139e-18	53	49	65	1128	401	825	1.65	1.587	2.167	30.408	54.977	43.709	B-box type zinc finger family protein
AT5G25110.1	AT5G25110	4.75475	2.45917e-14	0.577679	3.58085e-16	24	20	30	629	113	356	0.747	0.648	1	16.956	15.492	18.861	CBL-interacting protein kinase 25 (CIPK25)	member of AtCIPKs
AT2G46880.1	AT2G46880	4.75228	3.14813e-07	-1.5172	3.29343e-08	3	1	1	66	7	20	0.093	0.032	0.033	1.779	0.96	1.06	purple acid phosphatase 14 (PAP14)
AT5G56960.1	AT5G56960	4.74893	1.68492e-05	-1.97913	2.83899e-06	1	0	1	17	6	24	0.031	0	0.033	0.458	0.823	1.272	basic helix-loop-helix (bHLH) DNA-binding family protein
AT3G55580.1	AT3G55580	4.74087	1.92424e-20	3.56499	3.25224e-23	132	125	157	3271	822	1795	4.11	4.049	5.235	88.179	112.695	95.1	Regulator of chromosome condensation (RCC1) family protein
AT1G02310.1	AT1G02310	4.73515	1.82885e-09	-0.784648	1.07869e-10	3	3	6	94	41	53	0.093	0.097	0.2	2.534	5.621	2.808	Glycosyl hydrolase superfamily protein
AT2G16890.2	AT2G16890	4.7259	2.0247e-21	4.79217	1.93038e-24	179	176	156	4445	877	2229	5.573	5.701	5.202	119.828	120.236	118.094	UDP-Glycosyltransferase superfamily protein
AT2G42530.1	AT2G42530	4.68777	3.86204e-20	5.74331	7.36424e-23	1179	1118	1096	34163	4716.47	14615	36.708	36.213	36.544	920.961	646.623	774.311	cold regulated 15b (COR15B)
AT3G04010.1	AT3G04010	4.68776	6.43015e-18	1.71793	3.14889e-20	51	59	58	1359	323	684	1.588	1.911	1.934	36.636	44.283	36.239	O-Glycosyl hydrolases family 17 protein
AT4G25470.1	AT4G25470	4.6869	1.06196e-13	1.80526	1.94213e-15	32	33	25	704	197	370	0.996	1.069	0.834	18.978	27.008	19.603	C-repeat/DRE binding factor 2 (CBF2)	Encodes a member of the DREB subfamily A-1 of ERF/AP2 transcription factor family (CBF2). The protein contains one AP2 domain. There are six members in this subfamily, including CBF1, CBF2, and CBF3. This gene is involved in response to low temperature, abscisic acid, and circadian rhythm. Overexpressing this gene leads to increased freeze tolerance and induces the expression level of 85 cold-ind…
AT1G68500.1	AT1G68500	4.67831	4.58243e-17	2.0703	2.76038e-19	54	71	37	1114	302	754	1.681	2.3	1.234	30.031	41.404	39.947	unknown protein
AT4G16740.1	AT4G16740	4.63591	9.90934e-14	-2.12452	1.78647e-15	23	10	18	352	82	238	0.716	0.324	0.6	9.489	11.242	12.609	terpene synthase 03 (TPS03)	Encodes an (E,E)-alpha-farnesene synthase in the Col ecotype of Arabidopsis. This enzyme can also catalyze the formation of (E)-beta-ocimene as well as trace amounts of myrcene and other related compounds in vitro. The cytosolic localization of the protein may make it favor (E,E)-alpha-farnesene biosynthesis because the precursor of this product, FPP, is primarily cytosolic. Transcript levels for…
AT1G68510.1	AT1G68510	4.56946	1.34161e-07	-4.87836	1.27736e-08	0	0	0	8	2	8	0	0	0	0.216	0.274	0.424	LOB domain-containing protein 42 (LBD42)
AT2G23340.1	AT2G23340	4.56445	2.158e-17	3.94311	1.18772e-19	185	191	142	5026	682	1782	5.76	6.187	4.735	135.49	93.501	94.411	DREB and EAR motif protein 3 (DEAR3)	encodes a member of the DREB subfamily A-5 of ERF/AP2 transcription factor family. The protein contains one AP2 domain. There are 16 members in this subfamily including RAP2.1, RAP2.9 and RAP2.10.
AT4G30830.1	AT4G30830	4.51165	4.65635e-10	0.473763	2.32262e-11	13	12	9	197	59.8914	185	0.405	0.389	0.3	5.311	8.211	9.801	Protein of unknown function, DUF593
AT4G21930.1	AT4G21930	4.49222	4.22088e-06	-1.26871	6.07478e-07	0	1	0	10	3	13	0	0.032	0	0.27	0.411	0.689	Protein of unknown function, DUF584
AT5G09470.1	AT5G09470	4.47924	1.2201e-09	0.95197	6.93725e-11	11	11	8	270	26	103	0.342	0.356	0.267	7.279	3.565	5.457	dicarboxylate carrier 3 (DIC3)	Encodes one of the mitochondrial dicarboxylate carriers (DIC): DIC1 (AT2G22500), DIC2 (AT4G24570), DIC3 (AT5G09470).
AT1G20450.1	AT1G20450	4.46696	4.78336e-23	7.88766	6.21889e-27	3394	3527	3137	72736	13769.5	38738	105.673	114.243	104.597	1960.81	1887.78	2052.36	EARLY RESPONSIVE TO DEHYDRATION 10 (ERD10)	Encodes a gene induced by low temperature and dehydration. Inhibits e.coli growth while overexpressed. Belongs to the dehydrin protein family, which contains highly conserved stretches of 7-17 residues that are repetitively scattered in their sequences, the K-, S-, Y- and lysine rich segments. LTI29 and LTI30 double overexpressors confer cold tolerance. Localized to membranes and cytoplasm.
AT1G73010.1	AT1G73010	4.4365	1.18093e-13	3.97301	2.18018e-15	62	62	58	1028	296	786	1.93	2.008	1.934	27.713	40.581	41.643	phosphate starvation-induced gene 2 (PS2)	Encodes PPsPase1, a pyrophosphate-specific phosphatase catalyzing the specific cleavage of pyrophosphate (Km 38.8 uM) with an alkaline catalytic pH optimum. Expression is upregulated in the shoot of cax1/cax3 mutant.
AT3G50260.1	AT3G50260	4.4213	1.26211e-13	1.11778	2.35192e-15	42	41	31	899	144	354	1.308	1.328	1.034	24.235	19.742	18.755	cooperatively regulated by ethylene and jasmonate 1 (CEJ1)	Encodes a member of the DREB subfamily A-5 of ERF/AP2 transcription factor family. The protein contains one AP2 domain. Involved in defense and freezing stress responses. There are 16 members in this subfamily including RAP2.1, RAP2.9 and RAP2.10.
AT1G27730.1	AT1G27730	4.4033	5.22823e-14	3.94756	8.76848e-16	96	139	92	2111	491	1106	2.989	4.502	3.068	56.908	67.316	58.597	salt tolerance zinc finger (STZ)	Related to Cys2/His2-type zinc-finger proteins found in higher plants. Compensated for a subset of calcineurin deficiency in yeast. Salt tolerance produced by ZAT10 appeared to be partially dependent on ENA1/PMR2, a P-type ATPase required for Li+ and Na+ efflux in yeast. The protein is localized to the nucleus, acts as a transcriptional repressor and is responsive to chitin oligomers. Also involv…
AT1G24580.1	AT1G24580	4.34794	8.68654e-09	1.74791	6.07211e-10	6	4	12	94	47	104	0.187	0.13	0.4	2.534	6.444	5.51	RING/U-box superfamily protein
AT5G04340.1	AT5G04340	4.33435	2.88502e-15	3.74381	3.03818e-17	122	136	134	2731	510	1221	3.798	4.405	4.468	73.622	69.92	64.689	zinc finger of Arabidopsis thaliana 6 (ZAT6)	putative c2h2 zinc finger transcription factor mRNA,
AT1G47890.1	AT1G47890	4.27545	3.43169e-06	-2.15401	4.82444e-07	0	1	2	16	6	15	0	0.032	0.067	0.431	0.823	0.795	receptor like protein 7 (RLP7)
AT1G49210.1	AT1G49210	4.24917	2.05858e-13	-0.748551	4.13946e-15	22	18	13	326	60	172	0.685	0.583	0.433	8.788	8.226	9.113	RING/U-box superfamily protein
AT3G54700.1	AT3G54700	4.24183	0.00031344	-3.6716	7.55515e-05	0	0	0	12	0	6	0	0	0	0.323	0	0.318
AT3G25240.1	AT3G25240	4.23091	2.71404e-06	-0.274509	3.71085e-07	1	4	3	73	5	19	0.031	0.13	0.1	1.968	0.685	1.007	Protein of unknown function (DUF506)
AT5G57380.1	AT5G57380	4.22535	2.6788e-07	-2.33021	2.75252e-08	3	4	2	45	19	41	0.093	0.13	0.067	1.213	2.605	2.172	VERNALIZATION INSENSITIVE 3 (VIN3)	Encodes a plant homeodomain protein VERNALIZATION INSENSITIVE 3 (VIN3). In planta VIN3 and VRN2, VERNALIZATION 2, are part of a large protein complex that can include the polycomb group (PcG) proteins FERTILIZATION INDEPENDENT ENDOSPERM (FIE), CURLY LEAF (CLF), and SWINGER (SWN or EZA1). The complex has a role in establishing FLC (FLOWERING LOCUS C) repression during vernalization.
AT5G19875.1	AT5G19875	4.21016	4.18527e-18	3.41297	1.94073e-20	56	53	51	842	211	554	1.744	1.717	1.701	22.699	28.928	29.351	unknown protein
AT1G62710.1	AT1G62710	4.2096	5.67767e-19	3.70962	1.71327e-21	185	152	180	2566	649	1866	5.76	4.923	6.002	69.174	88.977	98.862	beta vacuolar processing enzyme (BETA-VPE)	Encodes a vacuolar processing enzyme belonging to a novel group of cysteine proteases that is expressed specifically in seeds and is essential for the proper processing of storage proteins.
AT3G47420.1	AT3G47420	4.18905	4.54863e-19	6.42965	1.26159e-21	377	364	262	4959	1590	2783	11.738	11.79	8.736	133.684	217.987	147.445	phosphate starvation-induced gene 3 (PS3)	Encodes a Pi starvation-responsive protein AtPS3. A member of the phosphate starvation-induced glycerol-3-phosphate permease gene family: AT3G47420(G3Pp1), AT4G25220(G3Pp2), AT1G30560(G3Pp3), AT4G17550(G3Pp4) and AT2G13100(G3Pp5).
AT3G61190.1	AT3G61190	4.17383	1.28398e-07	0.880479	1.21748e-08	21	14	18	213	123	209	0.654	0.453	0.6	5.742	16.863	11.073	BON association protein 1 (BAP1)	Encodes a protein with a C2 domain that binds to BON1 in yeast two hybrid analyses. Its ability to bind to phospholipids is enhanced by calcium ions. Involved in maintaining cell homeostasis.
AT1G01520.1	AT1G01520	4.15745	4.29625e-10	2.73925	2.11694e-11	11	10	16	160	75	135	0.342	0.324	0.533	4.313	10.282	7.152	Homeodomain-like superfamily protein
AT5G45870.1	AT5G45870	4.14678	5.53978e-06	-2.49718	8.26169e-07	1	0	3	20	8	10	0.031	0	0.1	0.539	1.097	0.53	PYR1-like 12 (PYL12)	Encodes a member of the PYR (pyrabactin resistance )/PYL(PYR1-like)/RCAR (regulatory components of ABA receptor) family proteins with 14 members. PYR/PYL/RCAR family proteins function as abscisic acid sensors. Mediate ABA-dependent regulation of protein phosphatase 2Cs ABI1 and ABI2.
AT5G20790.1	AT5G20790	4.13462	4.30704e-15	4.9893	4.90396e-17	110	146	129	2378	462	964	3.425	4.729	4.301	64.106	63.34	51.073	unknown protein
AT1G19040.1	AT1G19040	4.12276	0.000190894	-4.3475	4.32913e-05	0	0	0	10	0	6	0	0	0	0.27	0	0.318	NAC (No Apical Meristem) domain transcriptional regulator superfamily protein
AT3G08700.1	AT3G08700	4.12075	1.42676e-09	-1.56808	8.22977e-11	4	5	5	83	9	58	0.125	0.162	0.167	2.238	1.234	3.073	ubiquitin-conjugating enzyme 12 (UBC12)
AT1G46768.1	AT1G46768	4.07598	1.56655e-13	2.08663	3.02788e-15	45	42	36	781	94	326	1.401	1.36	1.2	21.054	12.887	17.272	related to AP2 1 (RAP2.1)	encodes a member of the DREB subfamily A-5 of ERF/AP2 transcription factor family (RAP2.1). The protein contains one AP2 domain. There are 16 members in this subfamily including RAP2.9 and RAP2.10.
AT5G22540.1	AT5G22540	4.04293	0.000117529	-2.83196	2.51254e-05	0	2	0	7	4	12	0	0.065	0	0.189	0.548	0.636	Plant protein of unknown function (DUF247)
AT1G66700.1	AT1G66700	4.03853	9.89113e-06	0.881742	1.56029e-06	8	17	11	146	43	133	0.249	0.551	0.367	3.936	5.895	7.046	PXMT1	A member of the Arabidopsis SABATH methyltransferase gene family. Encodes PXMT1, a methyltransferase that methylates 1,7-paraxanthine.
AT5G45860.1	AT5G45860	4.03334	1.04464e-07	-2.23733	9.63376e-09	1	4	1	38	7	13	0.031	0.13	0.033	1.024	0.96	0.689	PYR1-like 11 (PYL11)	Encodes a member of the PYR (pyrabactin resistance )/PYL(PYR1-like)/RCAR (regulatory components of ABA receptor) family proteins with 14 members. PYR/PYL/RCAR family proteins function as abscisic acid sensors. Mediate ABA-dependent regulation of protein phosphatase 2Cs ABI1 and ABI2.
AT1G11210.1	AT1G11210	4.01277	2.24839e-20	3.97241	3.89753e-23	443	450	386	6984	1476	3023	13.793	14.576	12.87	188.274	202.358	160.16	Protein of unknown function (DUF761)
AT4G12210.1	AT4G12210	4.00532	7.79812e-06	-4.65096	1.20681e-06	0	0	1	9	2	6	0	0	0.033	0.243	0.274	0.318	RING/U-box superfamily protein
AT3G48700.1	AT3G48700	3.99409	2.54394e-10	2.20999	1.18515e-11	22	13	14	301	50	96	0.685	0.421	0.467	8.114	6.855	5.086	carboxyesterase 13 (CXE13)
AT1G49220.1	AT1G49220	3.97983	3.48085e-11	-0.5556	1.29731e-12	14	8	14	152	54	106	0.436	0.259	0.467	4.098	7.403	5.616	RING/U-box superfamily protein
AT1G08170.1	AT1G08170	3.94317	4.91462e-05	-3.56836	9.42244e-06	1	0	0	7	2	8	0.031	0	0	0.189	0.274	0.424	Histone superfamily protein
AT2G33090.1	AT2G33090	3.93324	1.6051e-05	-4.70693	2.68989e-06	0	0	0	4	2	5	0	0	0	0.108	0.274	0.265	Transcription elongation factor (TFIIS) family protein
AT1G32860.1	AT1G32860	3.93032	9.34267e-21	4.17306	1.20666e-23	383	419	376	6567	1061	2863	11.925	13.572	12.537	177.032	145.462	151.683	Glycosyl hydrolase superfamily protein
AT5G63130.1	AT5G63130	3.93002	2.78873e-14	1.74236	4.14533e-16	27	22	22	358	76	169	0.841	0.713	0.734	9.651	10.42	8.954	Octicosapeptide/Phox/Bem1p family protein
AT1G76590.1	AT1G76590	3.92489	1.08946e-20	3.53371	1.55806e-23	223	226	208	2869	693	1792	6.943	7.32	6.935	77.342	95.01	94.941	PLATZ transcription factor family protein
AT1G32900.1	AT1G32900	3.90267	7.2959e-19	7.36972	2.52946e-21	661	410	444	6915	1422	3933	20.58	13.28	14.804	186.414	194.955	208.373	UDP-Glycosyltransferase superfamily protein
AT3G51240.1	AT3G51240	3.88856	3.61091e-17	7.2691	2.09691e-19	559	571	588	9990	1477	3866	17.405	18.495	19.606	269.309	202.495	204.823	flavanone 3-hydroxylase (F3H)	Encodes flavanone 3-hydroxylase that is coordinately expressed with chalcone synthase and chalcone isomerases. Regulates flavonoid biosynthesis. Not responsive to auxin or ethylene stimulus (qRT-PCR).
AT4G14368.1	AT4G14368	3.88745	0.00242911	-3.55084	0.000765783	1	0	0	8	1	8	0.031	0	0	0.216	0.137	0.424	Regulator of chromosome condensation (RCC1) family protein
AT2G45130.1	AT2G45130	3.88308	7.56645e-06	-1.23129	1.16833e-06	0	4	6	32	6	18	0	0.13	0.2	0.863	0.823	0.954	SPX domain gene 3 (SPX3)	Expression is upregulated in the shoot of cax1/cax3 mutant.
AT4G27360.1	AT4G27360	3.87567	5.40147e-08	1.13475	4.58803e-09	6	2	4	53	12	34	0.187	0.065	0.133	1.429	1.645	1.801	Dynein light chain type 1 family protein
AT1G73810.1	AT1G73810	3.86733	3.1224e-12	0.717842	8.60605e-14	24	31	26	380	69	204	0.747	1.004	0.867	10.244	9.46	10.808	Core-2/I-branching beta-1,6-N-acetylglucosaminyltransferase family protein
AT4G17090.1	AT4G17090	3.86546	8.46695e-22	10.0503	5.50398e-25	7460	7823	8165	109060	21974	58790	232.269	253.394	272.247	2940.02	3012.61	3114.73	chloroplast beta-amylase (CT-BMY)	Encodes a beta-amylase targeted to the chloroplast. Transgenic BMY8 RNAi lines fail to accumulate maltose during cold shock suggesting that maltose accumulation coincides with BMY8 expression. Apart from maltose, the sugar content of the RNAi lines were similar to wildtype (glucose and sucrose unaffected).
AT3G60120.1	AT3G60120	3.83396	0.013308	-2.38715	0.00530185	0	1	2	10	3	16	0	0.032	0.067	0.27	0.411	0.848	beta glucosidase 27 (BGLU27)
AT5G06760.1	AT5G06760	3.82203	1.70601e-07	-0.914872	1.67533e-08	7	2	8	83	9	36	0.218	0.065	0.267	2.238	1.234	1.907	Late Embryogenesis Abundant 4-5 (LEA4-5)	Encodes LEA4-5, a member of the Late Embryogenesis Abundant (LEA) proteins which typically accumulate in response to low water availability conditions imposed during development or by the environment. Most of the diverse set of LEA proteins can be grouped according to properties such as high hydrophilicity and high content of glycine or other small amino acids in what has been termed hydrophilins…
AT2G11810.1	AT2G11810	3.80775	2.80603e-15	3.4608	2.93067e-17	97	69	90	1066	207	680	3.02	2.235	3.001	28.737	28.379	36.027	monogalactosyldiacylglycerol synthase type C (MGDC)	MGD3 is the major enzyme for galactolipid metabolism during phosphate starvation. Does not contribute to galactolipid synthesis under P1-sufficient conditions.
AT5G20830.1	AT5G20830	3.80619	1.60598e-20	6.20474	2.57514e-23	778	930	986	12639	2238	6504	24.223	30.124	32.876	340.72	306.827	344.586	sucrose synthase 1 (SUS1)	Encodes a protein with sucrose synthase activity (SUS1).
AT1G07430.1	AT1G07430	3.80503	7.23111e-07	-1.66635	8.4329e-08	2	5	4	61	13	18	0.062	0.162	0.133	1.644	1.782	0.954	highly ABA-induced PP2C gene 2 (HAI2)	Encodes a member of the group A protein phosphatase 2C (PP2C) family that is responsible for negatively regulating seed dormancy.
AT2G21320.1	AT2G21320	3.80263	1.41356e-18	4.59983	5.51334e-21	156	112	112	1397	416	971	4.857	3.628	3.734	37.66	57.033	51.444	B-box zinc finger family protein
AT4G23882.1	AT4G23882	3.79964	8.79267e-05	-3.28318	1.82102e-05	1	3	0	16	6	8	0.031	0.097	0	0.431	0.823	0.424	Heavy metal transport/detoxification superfamily protein
AT2G46830.1	AT2G46830	3.79617	7.82931e-17	6.57259	5.05555e-19	476	284	262	3201	1168	2616	14.82	9.199	8.736	86.292	160.131	138.597	circadian clock associated 1 (CCA1)	Encodes a transcriptional repressor that performs overlapping functions with LHY in a regulatory feedback loop that is closely associated with the circadian oscillator of Arabidopsis. Binds to the evening element in the promoter of TOC1 and represses TOC1 transcription. CCA1 and LHY colocalize in the nucleus and form heterodimers in vivo. CCA1 and LHY function synergistically in regulating circad…
AT5G17040.1	AT5G17040	3.79434	2.07967e-14	2.84197	2.98319e-16	51.8695	46	43	719.66	105.294	291.387	1.615	1.49	1.434	19.4	14.436	15.438	UDP-Glycosyltransferase superfamily protein
AT1G80120.1	AT1G80120	3.79109	3.23303e-13	2.011	6.89339e-15	41	51	40	662	98	274	1.277	1.652	1.334	17.846	13.436	14.517	Protein of unknown function (DUF567)
AT5G51105.1	AT5G51105	3.75294	0.000789399	-3.74335	0.000212684	0	1	0	16	3	1	0	0.032	0	0.431	0.411	0.053	FUNCTIONS IN: molecular_function unknown
AT5G47230.1	AT5G47230	3.75257	2.88485e-14	2.641	4.35071e-16	77	78	61	855	227	492	2.397	2.526	2.034	23.049	31.121	26.066	ethylene responsive element binding factor 5 (ERF5)	encodes a member of the ERF (ethylene response factor) subfamily B-3 of ERF/AP2 transcription factor family (ATERF-5). The protein contains one AP2 domain. There are 18 members in this subfamily including ATERF-1, ATERF-2, AND ATERF-5.
AT5G24120.1	AT5G24120	3.74411	8.13454e-12	4.59047	2.52056e-13	86	49	32	597	129	424	2.678	1.587	1.067	16.094	17.686	22.464	sigma factor E (SIGE)	Encodes a specialized sigma factor that functions in regulation of plastid genes and is responsible for the light-dependent transcription at the psbD LRP. Activation of SIG5 is dependent upon blue light and mediated by cryptochromes.
AT5G17050.1	AT5G17050	3.72629	5.72696e-20	6.97062	1.16649e-22	590	615	655	8286	1666	3787.77	18.37	19.92	21.84	223.373	228.407	200.678	UDP-glucosyl transferase 78D2 (UGT78D2)	The At5g17050 encodes a anthocyanidin 3-O-glucosyltransferase which specifically glucosylates the 3-position of the flavonoid C-ring. Anthocyanidins such as cyanidin and pelargonidin as well as flavonols such as kaempferol and quercetin are accepted substrates.
AT5G53970.1	AT5G53970	3.72477	1.39568e-19	6.01822	3.1452e-22	479	328	320	3992	1095	2631	14.914	10.624	10.67	107.616	150.123	139.392	Tyrosine transaminase family protein	encodes tyrosine aminotransferase which is strongly induced upon aging and coronatine treatment
AT1G69870.1	AT1G69870	3.72132	1.38616e-21	7.4664	1.17097e-24	2016	2167	2144	29654	5251	13148	62.769	70.191	71.488	799.408	719.906	696.589	nitrate transporter 1.7 (NRT1.7)	Encodes a low affinity nitrate transporter NRT1.7. Expressed in phloem. Responsible for source-to-sink remobilization of nitrate.
AT5G37420.1	AT5G37420	3.71865	0.000256013	-2.92406	6.0012e-05	1.00044	2	1.0001	11	11	20	0.031	0.065	0.033	0.297	1.508	1.06		Note that previous reports (Plant Cell 2003,15:1538
AT3G20362.1	AT3G20362	3.71797	0.000823148	-2.79633	0.000223097	0	1	1	8	3	10	0	0.032	0.033	0.216	0.411	0.53	unknown protein
AT1G78070.1	AT1G78070	3.71022	9.02566e-23	5.78964	1.95572e-26	593	449	482	6501	1238	3395	18.463	14.543	16.071	175.253	169.728	179.869	Transducin/WD40 repeat-like superfamily protein
AT4G33905.1	AT4G33905	3.7092	3.47313e-11	-0.109332	1.29292e-12	14	14	10	180	31	72	0.436	0.453	0.333	4.852	4.25	3.815	Peroxisomal membrane 22 kDa (Mpv17/PMP22) family protein
AT3G21560.1	AT3G21560	3.7042	1.10532e-22	7.27493	2.87408e-26	1204	1220	1304	14814	3375	8088	37.487	39.517	43.479	399.354	462.709	428.507	UGT84A2	Encodes a protein with sinapic acid:UDP-glucose glucosyltransferase activity. Mutants defective in this gene are hyper-fluorescent (which accumulate in their trichomes a compound that is likely to be 3',5'-dimethoxynaringenin chalcone or sinapoyltriacetic acid lactone, potential products of the concerted action of 4-coumarate CoA ligase and chalcone synthase on sinapic acid). Also shown to be req…
AT5G43370.1	AT5G43370	3.70132	0.00218223	-3.75772	0.000678928	0	1.39043	0	12.4094	0	7.07589	0	0.045	0	0.335	0	0.375		Encodes a phosphate transporter Pht1
AT1G62570.1	AT1G62570	3.69123	1.52005e-19	4.65424	3.75484e-22	402	433	343	4911	968	2570	12.516	14.025	11.437	132.39	132.712	136.16	flavin-monooxygenase glucosinolate S-oxygenase 4 (FMO GS-OX4)	belongs to the flavin-monooxygenase (FMO) family, encodes a glucosinolate S-oxygenase that catalyzes the conversion of methylthioalkyl glucosinolates to methylsulfinylalkyl glucosinolates
AT1G21120.1	AT1G21120	3.67726	8.32399e-12	2.2649	2.58287e-13	47.5449	46.0465	56.2071	498.164	119.96	426.853	1.48	1.491	1.874	13.429	16.446	22.615	O-methyltransferase family protein
AT2G40925.1	AT2G40925	3.67364	0.000218799	-4.40146	5.03404e-05	0	0	0	8	0	3	0	0	0	0.216	0	0.159	F-box and associated interaction domains-containing protein
AT3G28510.1	AT3G28510	3.66749	7.1411e-07	-0.588603	8.31555e-08	8	9	3	66	18	53	0.249	0.292	0.1	1.779	2.468	2.808	P-loop containing nucleoside triphosphate hydrolases superfamily protein
AT3G43110.1	AT3G43110	3.62692	5.31172e-07	0.859642	5.92518e-08	6	9	7	118	13	34	0.187	0.292	0.233	3.181	1.782	1.801	unknown protein
AT1G20030.2	AT1G20030	3.6251	1.71044e-19	3.4568	4.4475e-22	446	402	378	5443	931	2362	13.886	13.021	12.604	146.732	127.639	125.14	Pathogenesis-related thaumatin superfamily protein
AT5G52570.1	AT5G52570	3.59019	9.56869e-18	4.85965	4.93466e-20	169	115	93	1389	307	738	5.262	3.725	3.101	37.444	42.089	39.1		Converts &#946
AT1G64890.1	AT1G64890	3.5887	1.2985e-20	3.34687	1.96955e-23	247	241	287	3133	608	1459	7.69	7.806	9.569	84.459	83.356	77.299	Major facilitator superfamily protein
AT2G31380.1	AT2G31380	3.58453	9.34267e-21	5.70898	1.21465e-23	326	215	235	2692	645	1610	10.15	6.964	7.836	72.571	88.429	85.299	salt tolerance homologue (STH)	a B-box zinc finger protein that interacts with COP1. contains a novel 11 amino acid motif at the C-terminus (also found at the N-terminus of HY5) that is involved in the COP1 interaction.
AT2G17840.1	AT2G17840	3.56998	1.56961e-22	6.00236	5.44176e-26	1403	1494	1341	16225	3201	8633	43.683	48.392	44.713	437.391	438.853	457.381	EARLY-RESPONSIVE TO DEHYDRATION 7 (ERD7)	Identified as drought-inducible gene by differential hybridization. Upregulated by high light, drought, cold and salt stress determined by microarray analysis.
AT5G65300.1	AT5G65300	3.56893	2.10405e-10	1.17956	9.51042e-12	23	40	24	245	97	213	0.716	1.296	0.8	6.605	13.299	11.285	unknown protein
AT1G20440.1	AT1G20440	3.55939	2.87628e-20	7.86673	5.23527e-23	6828	7212	5658	82610	13635.5	38753	212.591	233.603	188.656	2226.99	1869.41	2053.16	cold-regulated 47 (COR47)	Belongs to the dehydrin protein family, which contains highly conserved stretches of 7-17 residues that are repetitively scattered in their sequences, the K-, S-, Y- and lysine rich segments. Cold regulated gene, amino acid sequence homology with Group II LEA (late embryogenesis abundant) proteins. Also responds to osmotic stress, ABA, dehydration and inhibits e.coli growth while overexpressed. C…
AT5G45340.1	AT5G45340	3.55806	2.71837e-09	1.28098	1.68816e-10	35	39	38	310	179	248	1.09	1.263	1.267	8.357	24.541	13.139		Encodes a protein with ABA 8'-hydroxylase activity
AT1G16420.1	AT1G16420	3.55243	1.90732e-05	0.729984	3.25505e-06	6	8	4	44	21	65	0.187	0.259	0.133	1.186	2.879	3.444	metacaspase 8 (MC8)	Encodes a metacaspase (cysteine-type endopeptidase) that is involved in promoting programmed cell death in response to hydrogen peroxide (H2O2), UV light, and methyl viologen (MV). Transcript levels rise in response to UV-C, H2O2, and MV. In vitro assays demonstrate that this enzyme has a preference for cleaving after an arginine residue, and it has a pH optimum of 8.0.
AT4G17550.1	AT4G17550	3.53082	1.38616e-21	4.89224	1.07025e-24	405	382	325	3426	929	2395	12.61	12.373	10.837	92.358	127.365	126.888	Major facilitator superfamily protein	Encodes a member of the phosphate starvation-induced glycerol-3-phosphate permease gene family: AT3G47420(G3Pp1), AT4G25220(G3Pp2), AT1G30560(G3Pp3), AT4G17550(G3Pp4) and AT2G13100(G3Pp5).
AT3G05660.1	AT3G05660	3.52933	2.28119e-16	2.32088	1.71028e-18	99	102	103	1135	187	637	3.082	3.304	3.434	30.597	25.637	33.749	receptor like protein 33 (RLP33)
AT1G29140.1	AT1G29140	3.51834	0.000101683	-4.7932	2.14029e-05	1	0	0	12	0	4	0.031	0	0	0.323	0	0.212	Pollen Ole e 1 allergen and extensin family protein
AT2G46790.1	AT2G46790	3.51797	3.01032e-10	2.68764	1.4246e-11	193.602	101.596	85.8316	785.491	454.707	956.321	6.028	3.291	2.862	21.175	62.34	50.666	pseudo-response regulator 9 (PRR9)	Pseudo-response regulator PRR9. Involved in clock function. PRR7 and PRR9 are partially redundant essential components of a temperature-sensitive circadian system. CCA1 and LHY had a positive effect on PRR9. Interact with TOC1 in a yeast two-hybrid assay. Acts as transcriptional repressor of CCA1 and LHY.
AT4G25490.1	AT4G25490	3.51691	1.14938e-08	-0.956643	8.29844e-10	13	17	6	150	28.0561	47	0.405	0.551	0.2	4.044	3.846	2.49	C-repeat/DRE binding factor 1 (CBF1)	Transcriptional activator that binds to the DRE/CRT regulatory element and induces COR (cold-regulated) gene expression increasing plant freezing tolerance. It encodes a member of the DREB subfamily A-1 of ERF/AP2 transcription factor family (CBF1). The protein contains one AP2 domain. There are six members in this subfamily, including CBF1, CBF2, and CBF3. This gene is involved in response to lo…
AT3G21890.1	AT3G21890	3.51635	3.49275e-13	2.89555	7.50772e-15	41	29	22	312	74	181	1.277	0.939	0.734	8.411	10.145	9.589	B-box type zinc finger family protein
AT3G62610.1	AT3G62610	3.49989	2.60956e-09	0.586871	1.61267e-10	9	6	5	71	16	41	0.28	0.194	0.167	1.914	2.194	2.172	myb domain protein 11 (MYB11)	Member of the R2R3 factor gene family.
AT1G49450.1	AT1G49450	3.48215	1.87052e-11	0.44144	6.50932e-13	25	17	16	234	38	92	0.778	0.551	0.533	6.308	5.21	4.874	Transducin/WD40 repeat-like superfamily protein
AT1G68765.1	AT1G68765	3.46938	8.18772e-05	-3.56658	1.68119e-05	0	0	0	4	0	5	0	0	0	0.108	0	0.265	INFLORESCENCE DEFICIENT IN ABSCISSION (IDA)	Encodes a small protein of 77 amino acids. Loss of function mutations are defective in the process of ethylene independent floral organ abscission. Although the mutants have a normal appearing abscission zone, the floral organs do not abscisce. The peptide appears to be secreted and may function as a ligand. Arabidopsis 35S:IDA lines constitutively overexpressing IDA exhibit earlier abscission of…
AT1G02830.1	AT1G02830	3.46588	1.67646e-06	-2.73849	2.16215e-07	1	2	2	17	6	13	0.031	0.065	0.067	0.458	0.823	0.689	Ribosomal L22e protein family
AT4G14580.1	AT4G14580	3.45997	4.40785e-16	2.27831	3.64414e-18	85	106	90	1055	180	492	2.646	3.433	3.001	28.441	24.678	26.066	CBL-interacting protein kinase 4 (CIPK4)	CBL-interacting protein kinase
AT5G15850.1	AT5G15850	3.45973	3.17729e-18	5.62445	1.37694e-20	258	173	163	1880	474	1103	8.033	5.604	5.435	50.681	64.985	58.438	CONSTANS-like 1 (COL1)	Homologous to the flowering-time gene CONSTANS.
AT4G37760.1	AT4G37760	3.44429	9.02566e-23	6.80135	1.56795e-26	993	896	976	10050	2075	5114	30.917	29.022	32.543	270.926	284.48	270.943	squalene epoxidase 3 (SQE3)
AT4G34990.1	AT4G34990	3.42884	1.59084e-16	2.63222	1.13754e-18	52	58	63	544	108	364	1.619	1.879	2.101	14.665	14.807	19.285	myb domain protein 32 (MYB32)	Member of the R2R3 factor gene family.
AT5G61350.1	AT5G61350	3.42668	6.45504e-16	2.07732	5.76268e-18	54	67	48	550	131	305	1.681	2.17	1.6	14.827	17.96	16.159	Protein kinase superfamily protein
AT1G32880.1	AT1G32880	3.42491	0.00335402	-3.58758	0.00110526	1	0	1	12	0	10	0.031	0	0.033	0.323	0	0.53	ARM repeat superfamily protein
AT3G22910.1	AT3G22910	3.42371	3.9963e-08	1.43106	3.28363e-09	21	19	19	165	62	127	0.654	0.615	0.634	4.448	8.5	6.729	ATPase E1-E2 type family protein / haloacid dehalogenase-like hydrolase family protein
AT4G15480.1	AT4G15480	3.42061	1.72473e-09	2.35691	1.01204e-10	25	30	25	320	41	127	0.778	0.972	0.834	8.627	5.621	6.729	UGT84A1	Encodes a protein that might have sinapic acid:UDP-glucose glucosyltransferase activity.
AT3G10510.1	AT3G10510	3.41398	0.00179036	-3.08194	0.000542556	3	0	0	9	1	6	0.093	0	0	0.243	0.137	0.318	Galactose oxidase/kelch repeat superfamily protein
AT5G20370.1	AT5G20370	3.40526	0.00247137	-4.58096	0.00078077	0	0	0	11	2	0	0	0	0	0.297	0.274	0	serine-rich protein-related
AT5G05280.1	AT5G05280	3.40228	0.000180063	-2.57318	4.05463e-05	2	0	0	9	1	4	0.062	0	0	0.243	0.137	0.212	RING/U-box superfamily protein	Encodes a RING-finger E3 ligase protein that controls anther dehiscence by positively regulating the expression of DAD1 in the jasmonic acid biosynthesis pathway.
AT4G27560.1	AT4G27560	3.39065	1.60952e-21	6.80299	1.46478e-24	1312.95	1373.76	1494.87	13975.5	2786.12	7586.12	40.879	44.497	49.844	376.749	381.974	401.917	UDP-Glycosyltransferase superfamily protein
AT5G61180.1	AT5G61180	3.38736	0.000249953	-3.82372	5.84396e-05	0	1	0	7	1	3	0	0.032	0	0.189	0.137	0.159	Putative endonuclease or glycosyl hydrolase
AT5G58170.1	AT5G58170	3.38184	0.00069531	-5.05924	0.000184231	0	0	0	5	0	3	0	0	0	0.135	0	0.159	SHV3-like 5 (SVL5)	Encodes a member of the glycerophosphodiester phosphodiesterase like (GDPD-like) family.
AT1G73480.1	AT1G73480	3.37679	2.87365e-20	4.52867	5.10595e-23	564	498	522	5454	1090	2629	17.56	16.131	17.405	147.028	149.438	139.286	alpha/beta-Hydrolases superfamily protein
AT2G29090.1	AT2G29090	3.37177	1.11333e-20	4.517	1.64045e-23	209	229	238	2100	489	1186	6.507	7.418	7.936	56.611	67.041	62.835	cytochrome P450, family 707, subfamily A, polypeptide 2 (CYP707A2)	Encodes a protein with ABA 8'-hydroxylase activity, involved in ABA catabolism. Member of the CYP707A gene family. This gene predominantly accumulates in dry seeds and is up-regulated immediately following imbibition. CYP707A2 appears to play a major role in the rapid decrease in ABA levels during early seed imbibition.
AT1G01060.1	AT1G01060	3.36973	2.84639e-16	6.50033	2.23271e-18	305	248	240	1913	709	1571	9.496	8.033	8.002	51.57	97.203	83.232	LATE ELONGATED HYPOCOTYL (LHY)	LHY encodes a myb-related putative transcription factor involved in circadian rhythm along with another myb transcription factor CCA1
AT5G49480.1	AT5G49480	3.3506	3.07553e-17	7.87824	1.74916e-19	1613	1343	1367	15216	2808	7010	50.221	43.501	45.58	410.191	384.974	371.394	Ca2+-binding protein 1 (CP1)	AtCP1 encodes a novel Ca2+-binding protein, which shares sequence similarities with calmodulins. The expression of AtCP1 is induced by NaCl.
AT5G42380.1	AT5G42380	3.3408	0.00362666	-0.470712	0.00120721	1	5	4	17	15	28	0.031	0.162	0.133	0.458	2.056	1.483	calmodulin like 37 (CML37)
AT3G17800.2	AT3G17800	3.339	2.01411e-22	7.42893	7.85568e-26	1807	1495	1400	13572	3546	7820	56.261	48.424	46.68	365.872	486.153	414.308	FUNCTIONS IN: molecular_function unknown	mRNA level of the MEB5.2 gene (At3g17800) remains unchanged after cutting the inflorescence stem
AT4G13800.1	AT4G13800	3.33336	6.80767e-17	2.39078	4.30734e-19	113	82	95	817	196	559.941	3.518	2.656	3.168	22.025	26.871	29.666	Protein of unknown function (DUF803)
AT4G39610.1	AT4G39610	3.32993	0.00256601	-4.45018	0.000815897	0	0	0	2	2	3	0	0	0	0.054	0.274	0.159	Protein of unknown function, DUF617
AT1G28040.1	AT1G28040	3.32782	0.000201369	-5.0145	4.59112e-05	0	0	0	6	0	2	0	0	0	0.162	0	0.106	RING/U-box superfamily protein
AT2G34990.1	AT2G34990	3.32782	0.000442905	-4.87435	0.000111151	0	0	0	6	0	2	0	0	0	0.162	0	0.106	RING/U-box superfamily protein
AT4G36100.1	AT4G36100	3.32609	0.00105466	-4.1611	0.000295625	0	0	0	4.44867	1.14783	1.23738	0	0	0	0.12	0.157	0.066	Sec1/munc18-like (SM) proteins superfamily
AT1G22810.1	AT1G22810	3.32534	0.00204061	-3.49306	0.00062903	1	2	0	5	3	15	0.031	0.065	0	0.135	0.411	0.795	Integrase-type DNA-binding superfamily protein	encodes a member of the DREB subfamily A-5 of ERF/AP2 transcription factor family. The protein contains one AP2 domain. There are 16 members in this subfamily including RAP2.1, RAP2.9 and RAP2.10.
AT1G12940.1	AT1G12940	3.31326	0.00145015	-3.89471	0.00042521	0	2	0	9	1.06515	3	0	0.065	0	0.243	0.146	0.159	nitrate transporter2.5 (NRT2.5)	member of High affinity nitrate transporter family
AT1G80390.1	AT1G80390	3.30427	0.000559449	-2.53146	0.000144257	1	0	2	16	2	3	0.031	0	0.067	0.431	0.274	0.159	indole-3-acetic acid inducible 15 (IAA15)	Member of a multigene family of Auxin responsive genes.
AT1G64340.1	AT1G64340	3.30226	0.010505	-3.97248	0.0040404	0	0	0	3	0	5	0	0	0	0.081	0	0.265	unknown protein
AT3G30460.1	AT3G30460	3.30035	3.65594e-10	1.42764	1.77766e-11	9	21	32	145	48	102	0.28	0.68	1.067	3.909	6.581	5.404	RING/U-box superfamily protein
AT3G29590.1	AT3G29590	3.30027	5.79155e-11	4.06339	2.27144e-12	87	64	96	744	165	401	2.709	2.073	3.201	20.057	22.621	21.245	AT5MAT	At3g29590 (At5MAT) encodes a malonyl-CoA:anthocyanidin 5-O-glucoside-6"-O-malonyltransferase that is coordinately expressed with a epistatic 5-O-anthocyanidin glucosyltransferase (At4g14090). The enzyme is involved in the malonylation of anthocyanins in Arabidopsis.
AT4G12000.1	AT4G12000	3.29135	3.78863e-12	2.78185	1.07707e-13	58	57	41	395	143	288	1.806	1.846	1.367	10.648	19.605	15.258	SNARE associated Golgi protein family
AT1G26140.1	AT1G26140	3.29125	0.00645895	-3.67291	0.00232802	0	1	0	6	1	3	0	0.032	0	0.162	0.137	0.159	unknown protein
AT1G10370.1	AT1G10370	3.26369	5.22652e-19	6.3795	1.54021e-21	551	505	507	5295	874	2507	17.156	16.357	16.905	142.742	119.824	132.822	EARLY-RESPONSIVE TO DEHYDRATION 9 (ERD9)	Encodes GSTU17 (Glutathione S-Transferase U17). Functions as a negative component of stress-mediated signal transduction pathways in drought and salt stress responses.
AT5G25530.1	AT5G25530	3.25663	0.000575984	-3.80885	0.000149169	1	0	0	8	0	4	0.031	0	0	0.216	0	0.212	DNAJ heat shock family protein
AT3G26270.1	AT3G26270	3.24831	0.000332189	-4.9346	8.05604e-05	0	0	0	4	0	3	0	0	0	0.108	0	0.159	cytochrome P450, family 71, subfamily B, polypeptide 25 (CYP71B25)	putative cytochrome P450
AT3G03260.1	AT3G03260	3.23344	8.8727e-09	-0.470148	6.20993e-10	19	20	15	186	29	73	0.592	0.648	0.5	5.014	3.976	3.868	homeodomain GLABROUS 8 (HDG8)	Encodes a homeobox-leucine zipper family protein belonging to the HD-ZIP IV family.
AT5G40390.1	AT5G40390	3.21217	2.98275e-19	6.13137	7.88507e-22	947	1041	934	9577	1736	4179	29.485	33.719	31.143	258.175	238.004	221.406	seed imbibition 1-like (SIP1)	Encodes a protein which might be involved in the formation of verbascose. A T-DNA insertion mutant was shown to have a decreased amount of verbascose (as well as mannitol) whereas the levels of raffinose and stachyose remained unchanged.
AT3G05630.1	AT3G05630	3.19836	9.34801e-13	3.15251	2.24838e-14	101	82	84	921	119	372	3.145	2.656	2.801	24.828	16.315	19.709	phospholipase D P2 (PLDP2)	Encodes a member of the PXPH-PLD subfamily of phospholipase D proteins. Regulates vesicle trafficking. Required for auxin transport and distribution and hence auxin responses. This subfamily is novel structurally different from the majority of plant PLDs by having phox homology (PX) and pleckstrin homology (PH) domains. Involved regulating root development in response to nutrient limitation. Play…
AT5G48540.1	AT5G48540	3.19195	1.29643e-12	3.92382	3.26987e-14	118	127	101	875	225	599	3.674	4.114	3.368	23.588	30.847	31.735	receptor-like protein kinase-related family protein
AT4G25010.1	AT4G25010	3.18851	0.00229465	-3.07162	0.000718476	0	1	0	6	0	5	0	0.032	0	0.162	0	0.265	Nodulin MtN3 family protein	Encodes a member of the SWEET sucrose efflux transporter family proteins.
AT3G05800.1	AT3G05800	3.1853	1.07298e-17	4.86199	5.62645e-20	716	776	727	7792	1211	3013	22.293	25.135	24.24	210.056	166.027	159.63	AtBS1(activation-tagged BRI1 suppressor 1)-interacting factor 1 (AIF1)
AT4G31875.1	AT4G31875	3.16959	8.09697e-08	1.14323	7.232e-09	8	15	5	68	18	45	0.249	0.486	0.167	1.833	2.468	2.384	unknown protein
AT2G35700.1	AT2G35700	3.16	3.78821e-12	1.59578	1.07531e-13	38	40	56	427	74	161	1.183	1.296	1.867	11.511	10.145	8.53	ERF family protein 38 (ERF38)	encodes a member of the DREB subfamily A-4 of ERF/AP2 transcription factor family. The protein contains one AP2 domain. There are 17 members in this subfamily including TINY. Thought to be involved in secondary cell wall metabolism.
AT5G65280.1	AT5G65280	3.15786	2.43934e-16	2.77852	1.84999e-18	81	62	71	608	111	331	2.522	2.008	2.367	16.39	15.218	17.537	GCR2-like 1 (GCL1)	Encodes a protein with reported similarity to GCR2 a putative G protein coupled receptor thought to be an ABA receptor. Loss of function mutations in GCL1 show no ABA response defects based on assays of seed germination and seedling development.GCL1 also has similarity to LANCL1 and LANCL2, human homologs of bacterial lanthionine synthetase.
AT2G47150.1	AT2G47150	3.15266	0.00617987	-2.43384	0.00221136	1	0	0	4	1	4	0.031	0	0	0.108	0.137	0.212	NAD(P)-binding Rossmann-fold superfamily protein
AT3G23000.1	AT3G23000	3.15167	4.92849e-22	7.37064	2.13586e-25	1646	1377	1288	11140	2870	6165	51.249	44.602	42.946	300.31	393.474	326.625	CBL-interacting protein kinase 7 (CIPK7)	Encodes a serine/threonine protein kinase with similarities to CBL-interacting protein kinases, SNF1 and SOS2.
AT1G01470.1	AT1G01470	3.14026	3.25366e-18	6.09679	1.43824e-20	1607	1697	1490	16077	2441	6722	50.034	54.967	49.681	433.401	334.658	356.135	LATE EMBRYOGENESIS ABUNDANT 14 (LEA14)	Encodes late-embryogenesis abundant protein whose mRNA levels are induced in response to wounding and light stress. Might be involved in protection against dessication.
AT4G16540.1	AT4G16540	3.13939	1.06564e-09	-0.248991	5.96669e-11	9.40659	15	7	86	23.8114	40.8037	0.293	0.486	0.233	2.318	3.265	2.162	Heat shock protein HSP20/alpha crystallin family
AT1G09930.1	AT1G09930	3.13757	0.000322806	-2.77372	7.8019e-05	1	7	0	15	2	8	0.031	0.227	0	0.404	0.274	0.424	oligopeptide transporter 2 (OPT2)	oligopeptide transporter
AT1G19630.1	AT1G19630	3.13625	2.47405e-09	1.05777	1.51713e-10	23	15	24	166	33	97	0.716	0.486	0.8	4.475	4.524	5.139	cytochrome P450, family 722, subfamily A, polypeptide 1 (CYP722A1)	member of CYP722A
AT3G28880.1	AT3G28880	3.13169	7.74138e-17	1.6358	4.96522e-19	112	111	95	804	169	547	3.487	3.595	3.168	21.674	23.17	28.98	Ankyrin repeat family protein
AT1G10410.1	AT1G10410	3.13121	1.36301e-20	5.57524	2.12647e-23	803	729	668	5408	1432	3300	25.002	23.613	22.273	145.788	196.326	174.836	Protein of unknown function (DUF1336)
AT2G36750.1	AT2G36750	3.13004	3.51734e-14	4.05492	5.53324e-16	235	208	213	1544	444	1048	7.317	6.737	7.102	41.623	60.872	55.524	UDP-glucosyl transferase 73C1 (UGT73C1)
AT3G63060.1	AT3G63060	3.10492	1.15448e-06	-0.178318	1.4279e-07	16	5	8	95	10	31	0.498	0.162	0.267	2.561	1.371	1.642	EID1-like 3 (EDL3)	EDL3 is an F-box protein involved that mediated the regulation of abscisic acid signalling.
AT2G17660.1	AT2G17660	3.10403	0.000378945	-2.24699	9.34429e-05	4	0	2	13	2	9	0.125	0	0.067	0.35	0.274	0.477	RPM1-interacting protein 4 (RIN4) family protein
AT1G66390.1	AT1G66390	3.0886	9.3865e-06	-0.0446635	1.47418e-06	2	7	5.8858	30	8	29.7231	0.062	0.227	0.196	0.809	1.097	1.575	myb domain protein 90 (MYB90)	production of anthocyanin pigment 2 protein (PAP2)
AT4G27940.1	AT4G27940	3.08857	1.09267e-18	3.97472	4.20558e-21	162	145	166	1341	246	653	5.044	4.697	5.535	36.15	33.726	34.596	manganese tracking factor for mitochondrial SOD2 (MTM1)
AT2G32050.1	AT2G32050	3.08624	0.00634839	-3.60938	0.00228157	0	1	0	14	0	1	0	0.032	0	0.377	0	0.053	Family of unknown function (DUF572)
AT5G05260.1	AT5G05260	3.08355	0.0136666	-3.98188	0.00546902	0	0	0	4	0	2	0	0	0	0.108	0	0.106	cytochrome p450 79a2 (CYP79A2)	Encodes cytochrome P450 CYP79A2.
AT4G32190.1	AT4G32190	3.08022	6.03975e-19	6.50187	1.9381e-21	1248	1034	939	6534	2168	5044	38.857	33.492	31.309	176.143	297.23	267.234	Myosin heavy chain-related protein
AT1G51780.1	AT1G51780	3.0801	0.0165023	-3.56283	0.00679189	0	1	0	2	1	8	0	0.032	0	0.054	0.137	0.424	IAA-leucine resistant (ILR)-like gene 5 (ILL5)	encodes a member of the six Arabidopsis IAA-amino acid conjugate hydrolase subfamily and conjugates and is very similar to IAR3.
AT2G46995.1	AT2G46995	3.08001	0.00153571	-4.9932	0.000455289	0	0	0	2	0	5	0	0	0	0.054	0	0.265	unknown protein
AT2G36220.1	AT2G36220	3.07754	3.15798e-17	4.24034	1.8202e-19	404	393	336	3471	664	1333	12.579	12.73	11.203	93.571	91.034	70.623	unknown protein
AT3G55610.1	AT3G55610	3.07463	3.27278e-23	7.74715	2.83665e-27	2498	2406	2487	19452.8	3953.85	11069.7	77.776	77.932	82.924	524.406	542.068	586.479	delta 1-pyrroline-5-carboxylate synthase 2 (P5CS2)	encodes delta 1-pyrroline-5-carboxylate synthetase B. Gene expression is induced by dehydration, high salt and ABA. Knock-out mutations in P5CS2 are embryo-lethal. P5CS2 appears to be present in different cells and/or different subcellular locations from P5CS1 in a tissue-dependent manner. Mutants are defective in pollen development.
AT3G04050.1	AT3G04050	3.0736	2.13934e-05	-1.02773	3.71406e-06	7	4	3	37	20	14	0.218	0.13	0.1	0.997	2.742	0.742	Pyruvate kinase family protein
AT1G23110.1	AT1G23110	3.06181	3.68564e-06	1.90514	5.22777e-07	14	24	22	182	18	80	0.436	0.777	0.734	4.906	2.468	4.238	unknown protein
AT5G50800.1	AT5G50800	3.05574	7.30879e-13	2.05113	1.68506e-14	58	35	65	418	72	212	1.806	1.134	2.167	11.268	9.871	11.232	Nodulin MtN3 family protein	Encodes a member of the SWEET sucrose efflux transporter family proteins.
AT4G13790.1	AT4G13790	3.04491	3.38955e-05	-4.53421	6.20622e-06	2	1	0	7	3	5	0.062	0.032	0	0.189	0.411	0.265	SAUR-like auxin-responsive protein family
AT4G04540.1	AT4G04540	3.04074	0.000293274	-1.1257	7.00554e-05	3.08425	4.06859	2.03724	19.2494	6.35673	20.632	0.096	0.132	0.068	0.519	0.872	1.093	cysteine-rich RLK (RECEPTOR-like protein kinase) 39 (CRK39)	Encodes a cysteine-rich receptor-like protein kinase.
AT5G03920.1	AT5G03920	3.02453	0.00138161	-5.09911	0.000402657	0	0	0	2	1	2	0	0	0	0.054	0.137	0.106	unknown protein
AT3G55310.1	AT3G55310	3.02174	0.000876359	-4.9107	0.000239722	0	0	0	2.5125	1.30578	1.22035	0	0	0	0.068	0.179	0.065	NAD(P)-binding Rossmann-fold superfamily protein
AT1G67360.2	AT1G67360	3.01548	4.45184e-19	5.35517	1.21545e-21	417	387	392	2769	632	1821	12.983	12.535	13.071	74.646	86.646	96.478	Rubber elongation factor protein (REF)
AT3G17790.1	AT3G17790	3.00141	1.63363e-18	5.72201	6.4425e-21	402	398	325	2652	630	1559	12.516	12.892	10.837	71.492	86.372	82.597	purple acid phosphatase 17 (PAP17)	Expression is upregulated in the shoot of cax1/cax3 mutant.
AT2G07215.1	AT2G07215	2.99997	0.0111356	-4.30209	0.00431815	0	0	0	3	1	1	0	0	0	0.081	0.137	0.053	unknown protein
AT3G56920.1	AT3G56920	2.99997	0.00522219	-4.50253	0.00182748	0	0	0	3	1	1	0	0	0	0.081	0.137	0.053	DHHC-type zinc finger family protein
AT5G24070.1	AT5G24070	2.99997	0.0102805	-4.35997	0.00393802	0	0	0	3	1	1	0	0	0	0.081	0.137	0.053	Peroxidase superfamily protein
AT3G14440.1	AT3G14440	2.99803	2.09322e-14	1.62871	3.02076e-16	62	73	46	473	84	234	1.93	2.365	1.534	12.751	11.516	12.397	nine-cis-epoxycarotenoid dioxygenase 3 (NCED3)	Encodes 9-<i>cis</i>-epoxycarotenoid dioxygenase, a key enzyme in the biosynthesis of abscisic acid. Regulated in response to drought and salinity. Expressed in roots, flowers and seeds. Localized to the chloroplast stroma and thylakoid membrane.
AT3G17980.1	AT3G17980	2.99142	0.000302283	-2.88776	7.24632e-05	1	1	2	22	2	3	0.031	0.032	0.067	0.593	0.274	0.159	Calcium-dependent lipid-binding (CaLB domain) family protein
AT1G29680.1	AT1G29680	2.98672	0.00418161	-4.03111	0.00141876	1	1	0	9	2	2	0.031	0.032	0	0.243	0.274	0.106	Protein of unknown function (DUF1264)
AT3G17609.2	AT3G17609	2.98368	4.32469e-14	5.43788	7.05537e-16	267	238	237	1415	454	1209	8.313	7.709	7.902	38.145	62.243	64.054	HY5-homolog (HYH)	Encodes a homolog of HY5 (HYH). Involved in phyB signaling pathway.
AT4G17490.1	AT4G17490	2.97679	9.96559e-10	2.63024	5.50213e-11	108	109	114	693	273	431	3.363	3.531	3.801	18.682	37.428	22.835	ethylene responsive element binding factor 6 (ERF6)	Encodes a member of the ERF (ethylene response factor) subfamily B-3 of ERF/AP2 transcription factor family (ATERF-6). The protein contains one AP2 domain. There are 18 members in this subfamily including ATERF-1, ATERF-2, AND ATERF-5. It is involved in the response to reactive oxygen species and light stress.
AT2G02120.1	AT2G02120	2.9736	1.18021e-09	2.17332	6.67978e-11	84	132.02	90	870	132.038	341.047	2.615	4.276	3.001	23.453	18.102	18.069	PDF2.1	Predicted to encode a PR (pathogenesis-related) protein. Belongs to the plant defensin (PDF) family with the following members: At1g75830/PDF1.1, At5g44420/PDF1.2a, At2g26020/PDF1.2b, At5g44430/PDF1.2c, At2g26010/PDF1.3, At1g19610/PDF1.4, At1g55010/PDF1.5, At2g02120/PDF2.1, At2g02100/PDF2.2, At2g02130/PDF2.3, At1g61070/PDF2.4, At5g63660/PDF2.5, At2g02140/PDF2.6, At5g38330/PDF3.1 and At4g30070/PDF…
AT5G09440.1	AT5G09440	2.9689	4.56616e-15	4.19301	5.2637e-17	310	308	255	2393	509	942	9.652	9.976	8.503	64.51	69.783	49.908	EXORDIUM like 4 (EXL4)
AT3G03440.1	AT3G03440	2.96433	5.71008e-17	2.88157	3.5144e-19	116	125	109	824	202	457	3.612	4.049	3.634	22.213	27.694	24.212	ARM repeat superfamily protein
AT1G27200.1	AT1G27200	2.96332	1.08232e-20	4.29809	1.50094e-23	292	284	288	1947	436	1265	9.091	9.199	9.603	52.487	59.775	67.02	CONTAINS InterPro DOMAIN/s: Protein of unknown function DUF23 (InterPro:IPR008166)
AT5G37550.1	AT5G37550	2.96168	3.46694e-11	1.41645	1.28912e-12	18	12	18	110	33	62	0.56	0.389	0.6	2.965	4.524	3.285	unknown protein
AT5G39240.1	AT5G39240	2.95614	3.07161e-14	1.39933	4.72556e-16	100	61	63	511	119	300	3.114	1.976	2.101	13.775	16.315	15.894	unknown protein	Encodes a atypical member of the bHLH (basic helix-loop-helix) family transcriptional factors.
AT2G37580.1	AT2G37580	2.9484	4.72395e-12	2.22106	1.37982e-13	113	96	95	917	153	294	3.518	3.11	3.168	24.72	20.976	15.576	RING/U-box superfamily protein
AT5G49330.1	AT5G49330	2.9448	2.90858e-14	4.76693	4.3991e-16	247	227	236	1265	450	1140	7.69	7.353	7.869	34.102	61.694	60.398	myb domain protein 111 (MYB111)	Member of the R2R3 factor gene family.
AT4G28703.1	AT4G28703	2.94043	2.70218e-08	-0.900361	2.12544e-09	24	8	7	68	21	59	0.747	0.259	0.233	1.833	2.879	3.126	RmlC-like cupins superfamily protein
AT1G21110.1	AT1G21110	2.93206	1.73408e-13	2.92923	3.42683e-15	122.406	118.153	119.464	717.334	203.861	554.864	3.811	3.827	3.983	19.338	27.949	29.397	O-methyltransferase family protein
AT3G51895.1	AT3G51895	2.93058	4.78141e-19	4.19402	1.38832e-21	201	183	179	1302	292	742	6.258	5.928	5.968	35.099	40.033	39.312
AT5G62210.1	AT5G62210	2.92974	1.54242e-16	5.25616	1.09624e-18	256	287	289	2281	331	1054	7.971	9.296	9.636	61.491	45.38	55.842	Embryo-specific protein 3, (ATS3)
AT4G36110.1	AT4G36110	2.9222	5.77973e-11	0.864493	2.2643e-12	24	30	19	153	38	111	0.747	0.972	0.634	4.125	5.21	5.881	SAUR-like auxin-responsive protein family
AT2G44560.1	AT2G44560	2.91781	0.0052849	-4.44879	0.00185342	0	0	0	3	0	2	0	0	0	0.081	0	0.106	glycosyl hydrolase 9B11 (GH9B11)
AT3G57270.1	AT3G57270	2.91781	0.00639377	-4.58598	0.00230231	0	0	0	3	0	2	0	0	0	0.081	0	0.106	beta-1,3-glucanase 1 (BG1)	encodes a member of glycosyl hydrolase family 17
AT4G36350.1	AT4G36350	2.91157	0.0039593	-4.16664	0.00133372	0	0	1	7	0	2	0	0	0.033	0.189	0	0.106	purple acid phosphatase 25 (PAP25)
AT1G02460.1	AT1G02460	2.90965	1.38809e-14	1.51576	1.88889e-16	42	63	49	349	71	204	1.308	2.041	1.634	9.408	9.734	10.808	Pectin lyase-like superfamily protein
AT5G67140.1	AT5G67140	2.90805	8.61572e-09	2.5493	6.01513e-10	59	36	29	194	96	223	1.837	1.166	0.967	5.23	13.161	11.815	F-box/RNI-like superfamily protein
AT5G09930.1	AT5G09930	2.90635	0.000481469	-1.77997	0.000121791	0	2	3	10	2	6	0	0.065	0.1	0.27	0.274	0.318	GENERAL CONTROL NON-REPRESSIBLE 2 (GCN2)	member of GCN subfamily
AT3G53260.1	AT3G53260	2.90146	3.22068e-21	8.56673	3.21021e-24	3500	3277.91	3441	24959.2	4925.25	12772.4	108.973	106.174	114.734	672.846	675.246	676.689	phenylalanine ammonia-lyase 2 (PAL2)	Encodes phenylalanine lyase. Arabidopsis has four PALs: AT2G37040 (PAL1), AT3G53260 (PAL2), AT5G04230 (PAL3) and AT3G10340 (PAL4).
AT5G13930.1	AT5G13930	2.90071	3.66693e-17	9.15772	2.14534e-19	3294	3488	4089	30429	4721	12960	102.559	112.979	136.34	820.3	647.244	686.628	TRANSPARENT TESTA 4 (TT4)	Encodes chalcone synthase (CHS), a key enzyme involved in the biosynthesis of flavonoids. Required for the accumulation of purple anthocyanins in leaves and stems. Also involved in the regulation of auxin transport and the modulation of root gravitropism.
AT1G30190.1	AT1G30190	2.89494	0.0154314	-1.23886	0.00628626	6	1	1	7	9	20	0.187	0.032	0.033	0.189	1.234	1.06	unknown protein
AT1G73190.1	AT1G73190	2.89456	0.00692597	-4.93764	0.00252036	0	0	1	3	1	3	0	0	0.033	0.081	0.137	0.159	TIP3	Moves to the Protein Storage Vacuole in a Golgi independent manner
AT1G18050.1	AT1G18050	2.88391	0.000785883	-4.96993	0.000211669	0	1	0	4	1	2	0	0.032	0	0.108	0.137	0.106	SWAP (Suppressor-of-White-APricot)/surp RNA-binding domain-containing protein
AT5G40590.1	AT5G40590	2.87607	2.66029e-06	-0.190268	3.62007e-07	13	12	4	50	10	55	0.405	0.389	0.133	1.348	1.371	2.914	Cysteine/Histidine-rich C1 domain family protein
AT1G33940.1	AT1G33940	2.8693	0.00610053	-4.48646	0.00217874	0	0	0	2.024	0	3.01625	0	0	0	0.055	0	0.16	BEST Arabidopsis thaliana protein match is: Protein kinase family protein with ARM repeat domain (TAIR:AT5G18700.1)
AT3G23170.1	AT3G23170	2.8611	4.02952e-14	4.06226	6.49613e-16	213	211	241	1733	301	712	6.632	6.834	8.036	46.718	41.267	37.722	unknown protein
AT5G20150.1	AT5G20150	2.86102	4.32249e-14	5.92789	7.02463e-16	550	483	508	2518	1080	2001	17.124	15.645	16.938	67.88	148.067	106.014	SPX domain gene 1 (SPX1)	Expression is upregulated in the shoot of cax1/cax3 mutant.
AT3G48640.1	AT3G48640	2.85008	0.00672804	-1.3227	0.00243871	2	6	0	8	2	16	0.062	0.194	0	0.216	0.274	0.848	unknown protein
AT5G14760.1	AT5G14760	2.84922	3.51488e-20	5.57243	6.54994e-23	341	288	269	2042	400	1128	10.617	9.329	8.969	55.048	54.84	59.762	L-aspartate oxidase (AO)	At5g14760 encodes for L-aspartate oxidase involved in the early steps of NAD biosynthesis. In contrary to the EC 1.4.3.16 (l-aspartate oxidase - deaminating) the enzyme catalyzes the reaction L-aspartate + O2 = iminoaspartate (alpha-iminosuccinate) + H2O2
AT1G27910.1	AT1G27910	2.84484	1.38616e-21	4.72973	1.20144e-24	492	458	390	2854	649	1697	15.319	14.835	13.004	76.938	88.977	89.908	plant U-box 45 (PUB45)	Encodes a protein containing a UND, a U-box, and an ARM domain. This protein has E3 ubiquitin ligase activity based on in vitro assays.
AT3G15740.1	AT3G15740	2.84441	0.000322388	-2.61734	7.78762e-05	4	3	6	32	10	12	0.125	0.097	0.2	0.863	1.371	0.636	RING/U-box superfamily protein
AT4G38400.1	AT4G38400	2.83961	6.17801e-15	3.0973	7.46984e-17	182	149	118	1136	204	463	5.667	4.826	3.934	30.624	27.968	24.53	expansin-like A2 (EXLA2)	member of EXPANSIN-LIKE. Naming convention from the Expansin Working Group (Kende et al, 2004. Plant Mol Bio)
AT4G17780.1	AT4G17780	2.83313	0.000991777	-5.09738	0.000275369	0	0	0	4	0	1	0	0	0	0.108	0	0.053	F-box and associated interaction domains-containing protein
AT5G50361.1	AT5G50361	2.83313	0.00344422	-4.82737	0.00114021	0	0	0	4	0	1	0	0	0	0.108	0	0.053	unknown protein
AT2G17280.1	AT2G17280	2.8274	1.1924e-15	3.47809	1.13685e-17	142	159	135	1061	176	498	4.421	5.15	4.501	28.602	24.129	26.384	Phosphoglycerate mutase family protein
AT1G19490.1	AT1G19490	2.82658	3.04247e-14	2.89999	4.65435e-16	53	51	48	295	81	213	1.65	1.652	1.6	7.953	11.105	11.285	Basic-leucine zipper (bZIP) transcription factor family protein
AT3G15750.1	AT3G15750	2.82029	9.86789e-19	2.11783	3.72051e-21	187.547	175	203.597	1120.49	289	728	5.839	5.668	6.789	30.206	39.622	38.57	Essential protein Yae1, N-terminal
AT5G43640.1	AT5G43640	2.81666	0.0043398	-4.59149	0.00148033	0	2	0	7.00079	0	3.00147	0	0.065	0	0.189	0	0.159	Ribosomal protein S19 family protein
AT5G23950.1	AT5G23950	2.81445	9.70501e-07	-1.42906	1.17554e-07	10	5	8.00264	63	10.0193	20	0.311	0.162	0.267	1.698	1.374	1.06	Calcium-dependent lipid-binding (CaLB domain) family protein
AT5G08640.1	AT5G08640	2.81428	5.90212e-19	6.99022	1.81604e-21	971	1080	1170	7688	1319	3936	30.232	34.982	39.011	207.252	180.833	208.532	flavonol synthase 1 (FLS1)	Encodes a flavonol synthase that catalyzes formation of flavonols from dihydroflavonols. Co-expressed with CHI and CHS (qRT-PCR).
AT5G41380.1	AT5G41380	2.81262	0.00023856	-1.52586	5.55486e-05	7	1	4	30	3	11	0.218	0.032	0.133	0.809	0.411	0.583	CCT motif family protein
AT5G25390.2	AT5G25390	2.81114	4.08384e-05	-1.84578	7.64736e-06	8	4	7	53	6	19	0.249	0.13	0.233	1.429	0.823	1.007	shine2 (SHN2)	encodes a member of the ERF (ethylene response factor) subfamily B-6 of ERF/AP2 transcription factor family. The protein contains one AP2 domain. There are 12 members in this subfamily including RAP2.11.
AT2G35970.1	AT2G35970	2.80509	0.0014811	-4.77964	0.000435698	0	0	0	3	1	0.5	0	0	0	0.081	0.137	0.026	Late embryogenesis abundant (LEA) hydroxyproline-rich glycoprotein family
AT1G47710.1	AT1G47710	2.8024	1.56195e-19	5.62268	3.92603e-22	1063	1187	1029	5997	1654	4284	33.097	38.448	34.31	161.666	226.762	226.969	Serine protease inhibitor (SERPIN) family protein
AT1G07500.1	AT1G07500	2.8017	4.03758e-05	-1.96944	7.55022e-06	2	2	4	32	3	5	0.062	0.065	0.133	0.863	0.411	0.265	unknown protein
AT5G24470.1	AT5G24470	2.80004	4.54409e-20	5.54907	8.86171e-23	2318	2072	2219	13519	3251	7832	72.171	67.114	73.988	364.443	445.708	414.944	pseudo-response regulator 5 (PRR5)	Encodes a pseudo-response regulator whose mutation affects various circadian-associated biological events such as flowering time in the long-day photoperiod conditions, red light sensitivity of seedlings during early photomorphogenesis, and the period of free-running rhythms of certain clock-controlled genes including CCA1 and APRR1/TOC1 in constant white light. Acts as transcriptional repressor …
AT2G43580.1	AT2G43580	2.7929	0.0034124	-4.08788	0.001128	0	0	1	2	1	4	0	0	0.033	0.054	0.137	0.212	Chitinase family protein
AT1G21790.1	AT1G21790	2.78822	6.03975e-19	3.24238	1.92367e-21	175	190	174	1225	227	615	5.449	6.154	5.802	33.023	31.121	32.583	TRAM, LAG1 and CLN8 (TLC) lipid-sensing domain containing protein
AT3G56290.1	AT3G56290	2.78782	4.5545e-19	7.23581	1.28296e-21	1159	927	1112	6500	1464	3943	36.086	30.026	37.078	175.226	200.713	208.902	unknown protein
AT4G15248.1	AT4G15248	2.78719	2.10788e-05	0.668882	3.64849e-06	6	5	7	33	9	30	0.187	0.162	0.233	0.89	1.234	1.589	B-box type zinc finger family protein
AT3G14810.1	AT3G14810	2.7868	8.88726e-19	5.20156	3.1582e-21	441	370	341	2131	580	1479	13.731	11.985	11.37	57.447	79.517	78.358	mechanosensitive channel of small conductance-like 5 (MSL5)
AT1G46696.1	AT1G46696	2.78355	0.00729557	-5.15384	0.00267257	0	0	0	9	0	0	0	0	0	0.243	0	0	Protein of unknown function, DUF601
AT5G46710.1	AT5G46710	2.783	2.0194e-11	3.59347	7.10617e-13	332	330	295	1301	653	1420	10.337	10.689	9.836	35.072	89.526	75.232	PLATZ transcription factor family protein
AT3G45660.1	AT3G45660	2.78252	2.47666e-06	-0.707815	3.34063e-07	7.08031	8	11	75	7.42082	24	0.22	0.259	0.367	2.022	1.017	1.272	Major facilitator superfamily protein
AT4G25380.1	AT4G25380	2.78247	0.000821674	-2.44414	0.000222591	6	2	0	13	2	7	0.187	0.065	0	0.35	0.274	0.371	stress-associated protein 10 (SAP10)
AT3G49570.1	AT3G49570	2.77853	2.28418e-09	2.18209	1.3809e-10	64	61	53	435	45	217	1.993	1.976	1.767	11.727	6.169	11.497	RESPONSE TO LOW SULFUR 3 (LSU3)
AT1G70420.1	AT1G70420	2.77536	1.13337e-13	3.44813	2.08008e-15	371	367	271	1539	648	1325	11.551	11.887	9.036	41.488	88.84	70.199	Protein of unknown function (DUF1645)
AT5G43860.1	AT5G43860	2.77485	2.51508e-14	2.61439	3.67317e-16	120	83	79	583	120	341	3.736	2.688	2.634	15.716	16.452	18.066	chlorophyllase 2 (CLH2)	Encodes a chlorophyllase, the first enzyme in chlorophyll degradation. It catalyzes the hydrolysis of the ester bond to chlorophyllide and phytol. AtCLH2 has a typical signal sequence for the chloroplast. Gene expression does not respond to methyljasmonate, a known promoter of senescence and chlorophyll degradation.
AT2G32200.1	AT2G32200	2.77152	0.000122169	-1.4075	2.62391e-05	4	3	5	28	5	15	0.125	0.097	0.167	0.755	0.685	0.795	unknown protein
AT4G06746.1	AT4G06746	2.77044	3.06495e-14	2.23309	4.70202e-16	89	92	81	511	132	326	2.771	2.98	2.701	13.775	18.097	17.272	related to AP2 9 (RAP2.9)	encodes a member of the DREB subfamily A-5 of ERF/AP2 transcription factor family (RAP2.9). The protein contains one AP2 domain. There are 16 members in this subfamily including RAP2.1 and RAP2.10.
AT1G50960.1	AT1G50960	2.76308	0.0108806	-4.05225	0.00420385	2	0	0	6	2	1	0.062	0	0	0.162	0.274	0.053	gibberellin 2-oxidase 7 (GA2OX7)	Encodes a protein with gibberellin 2-oxidase activity which acts specifically on C-20 gibberellins. DDF1 binds to GA2OX7 and regulates its expression in response to salt stress.
AT5G42760.2	AT5G42760	2.76096	1.07876e-16	5.18096	7.3398e-19	150	137	142	761	233	560	4.67	4.438	4.735	20.515	31.944	29.669	Leucine carboxyl methyltransferase
AT3G56790.1	AT3G56790	2.75932	0.00214411	-2.55882	0.000665498	0	3	4	11	2	7	0	0.097	0.133	0.297	0.274	0.371	RNA splicing factor-related
AT1G59670.1	AT1G59670	2.75793	0.00447047	-4.44784	0.00153304	0	1	1	6	0	6	0	0.032	0.033	0.162	0	0.318	glutathione S-transferase TAU 15 (GSTU15)	Encodes glutathione transferase belonging to the tau class of GSTs. Naming convention according to Wagner et al. (2002).
AT5G05220.1	AT5G05220	2.75042	0.0122719	-3.95226	0.00482791	0	1	1	2	1	12	0	0.032	0.033	0.054	0.137	0.636	unknown protein
AT3G01830.1	AT3G01830	2.74951	0.000226362	0.31029	5.23159e-05	8	8	9	45	13	38	0.249	0.259	0.3	1.213	1.782	2.013	Calcium-binding EF-hand family protein
AT3G30725.1	AT3G30725	2.74945	0.012144	-3.52843	0.0047713	2	0	0	2	2	5	0.062	0	0	0.054	0.274	0.265	glutamine dumper 6 (GDU6)	Encodes a member of the GDU (glutamine dumper) family proteins involved in amino acid export: At4g31730 (GDU1), At4g25760 (GDU2), At5g57685 (GDU3), At2g24762 (GDU4), At5g24920 (GDU5), At3g30725 (GDU6) and At5g38770 (GDU7).
AT5G07070.1	AT5G07070	2.74836	1.97094e-12	2.11495	5.20173e-14	59	42	50	266	99	187	1.837	1.36	1.667	7.171	13.573	9.907	CBL-interacting protein kinase 2 (CIPK2)	Encodes CBL-interacting protein kinase 2 (CIPK2).
AT3G09590.1	AT3G09590	2.74577	0.00102783	-1.50344	0.000286633	1	1	0	10	0	3	0.031	0.032	0	0.27	0	0.159	CAP (Cysteine-rich secretory proteins, Antigen 5, and Pathogenesis-related 1 protein) superfamily protein
AT1G73700.1	AT1G73700	2.74355	6.21645e-10	1.13512	3.27225e-11	32	29	35	227	28	106	0.996	0.939	1.167	6.119	3.839	5.616	MATE efflux family protein
AT1G72000.1	AT1G72000	2.73589	0.0187263	-3.57779	0.00786169	0	0	2	3	3	2	0	0	0.067	0.081	0.411	0.106	Plant neutral invertase family protein
AT4G37150.1	AT4G37150	2.73021	1.26086e-11	2.35673	4.12547e-13	66	71	57	317	112	274	2.055	2.3	1.901	8.546	15.355	14.517	methyl esterase 9 (MES9)	Encodes a protein shown to have carboxylesterase activity, methyl salicylate esterase activity, methyl jasmonate esterase activity, and methyl IAA esterase activity in vitro. MES9 appears to be involved in MeSA hydrolysis in planta. Expression of MES9 can restore systemic acquired resistance in SAR-deficient tobacco plants. This protein does not act on MeGA4, or MEGA9 in vitro.
AT1G49720.2	AT1G49720	2.71514	6.66225e-22	4.83003	3.17594e-25	1109	983	936	5966	1387	3356	34.529	31.84	31.209	160.831	190.156	177.803	abscisic acid responsive element-binding factor 1 (ABF1)	Identified as a protein that binds to abscisic acid response elements. May mediate transcriptional regulation of ABA responses.
AT4G19230.2	AT4G19230	2.71433	1.77021e-16	2.21935	1.28115e-18	74	83	72	443	114	259	2.304	2.688	2.401	11.942	15.629	13.722	cytochrome P450, family 707, subfamily A, polypeptide 1 (CYP707A1)	Encodes a protein with ABA 8'-hydroxylase activity, involved in ABA catabolism. Member of the CYP707A gene family. CYP707A1 appears to play an important role in determining the ABA levels in dry seeds. Gene involved in postgermination growth. Overexpression of CYP707A1 leads to a decrease in ABA levels and a reduction in after-ripening period to break dormancy.
AT4G29600.1	AT4G29600	2.71388	1.85251e-06	-3.09224	2.4181e-07	4	5	5	36	6	13	0.125	0.162	0.167	0.97	0.823	0.689	Cytidine/deoxycytidylate deaminase family protein
AT1G10400.1	AT1G10400	2.7136	8.44064e-05	-0.522854	1.7408e-05	20	8	11	129	15	18	0.623	0.259	0.367	3.478	2.056	0.954	UDP-Glycosyltransferase superfamily protein
AT3G23810.1	AT3G23810	2.70555	1.42242e-19	9.2832	3.26709e-22	9431	10092	9683	67304	11331	32043	293.636	326.889	322.862	1814.37	1553.47	1697.66	S-adenosyl-l-homocysteine (SAH) hydrolase 2 (SAHH2)
AT4G36820.1	AT4G36820	2.70485	3.17811e-07	-0.332374	3.32617e-08	8	9	12	51	15	39	0.249	0.292	0.4	1.375	2.056	2.066	Protein of unknown function (DUF607)
AT4G40020.1	AT4G40020	2.70357	0.000208197	-1.46588	4.76304e-05	5	6	4	20	4	48	0.156	0.194	0.133	0.539	0.548	2.543	Myosin heavy chain-related protein
AT5G15970.1	AT5G15970	2.70286	1.73408e-13	6.96904	3.42237e-15	3078.84	3334.4	2985.48	23180.8	2917.57	11829.4	95.86	108.004	99.545	624.905	399.996	626.728	KIN2	Encodes a gene that can be induced by cold and abscisic acid and may be involved in cold acclimation and salt tolerance.
AT2G46670.1	AT2G46670	2.7005	0.0224548	-1.69656	0.00971762	15.3977	15.4041	9.16844	195.509	6.29302	15.6791	0.479	0.499	0.306	5.271	0.863	0.831	CCT motif family protein
AT3G14820.1	AT3G14820	2.69742	0.0102691	-5.11776	0.00393275	0	0	0	2	0	2	0	0	0	0.054	0	0.106	GDSL-like Lipase/Acylhydrolase superfamily protein
AT3G17150.1	AT3G17150	2.69742	0.00528269	-5.23221	0.00185209	0	0	0	2	0	2	0	0	0	0.054	0	0.106	Plant invertase/pectin methylesterase inhibitor superfamily protein
AT4G38401.1	AT4G38401	2.69742	0.000737211	-5.2492	0.000196994	0	0	0	2	0	2	0	0	0	0.054	0	0.106	unknown protein
AT3G60010.1	AT3G60010	2.69673	0.00319552	-3.09868	0.001045	0	5	7	13	2	13	0	0.162	0.233	0.35	0.274	0.689	SKP1-like 13 (SK13)
AT2G46495.1	AT2G46495	2.6966	0.000142153	-2.02525	3.12213e-05	5	2	1	17	2	10	0.156	0.065	0.033	0.458	0.274	0.53	RING/U-box superfamily protein
AT1G32870.1	AT1G32870	2.69599	5.70381e-14	4.16568	9.61553e-16	221	216	165	916	299	851	6.881	6.996	5.502	24.693	40.993	45.086	NAC domain protein 13 (NAC13)
AT4G35655.1	AT4G35655	2.69292	0.0120461	-4.98504	0.00472687	0	0	0	1	1	2	0	0	0	0.027	0.137	0.106	RPM1-interacting protein 4 (RIN4) family protein
AT3G50610.1	AT3G50610	2.69278	0.000302545	-2.31346	7.25478e-05	2	2	2	9	4	13	0.062	0.065	0.067	0.243	0.548	0.689	unknown protein
AT3G44830.1	AT3G44830	2.68953	0.0029425	-2.9788	0.000952311	2	2	0	6	2	6	0.062	0.065	0	0.162	0.274	0.318	Lecithin:cholesterol acyltransferase family protein
AT1G05100.1	AT1G05100	2.68903	7.11479e-07	0.166896	8.27258e-08	14	11	12	94	9	37	0.436	0.356	0.4	2.534	1.234	1.96	mitogen-activated protein kinase kinase kinase 18 (MAPKKK18)	member of MEKK subfamily
AT3G09520.1	AT3G09520	2.6845	1.0892e-10	1.70694	4.58808e-12	23	26	31	158	32	90	0.716	0.842	1.034	4.259	4.387	4.768	exocyst subunit exo70 family protein H4 (EXO70H4)	A member of EXO70 gene family, putative exocyst subunits, conserved in land plants. Arabidopsis thaliana contains 23 putative EXO70 genes, which can be classified into eight clusters on the phylogenetic tree.
AT5G17220.1	AT5G17220	2.68374	1.32116e-13	5.56798	2.47914e-15	231	232	330	1585	320	845	7.192	7.515	11.003	42.728	43.872	44.769	glutathione S-transferase phi 12 (GSTF12)	Encodes glutathione transferase belonging to the phi class of GSTs. Naming convention according to Wagner et al. (2002). Mutants display no pigments on leaves and stems. Likely to function as a carrier to transport anthocyanin from the cytosol to tonoplasts.
AT4G27950.1	AT4G27950	2.67893	1.00764e-15	2.93198	9.34496e-18	170	150	133	916	215	455	5.293	4.859	4.435	24.693	29.476	24.106	cytokinin response factor 4 (CRF4)	encodes a member of the ERF (ethylene response factor) subfamily B-5 of ERF/AP2 transcription factor family. The protein contains one AP2 domain. There are 7 members in this subfamily.
AT5G64750.1	AT5G64750	2.67386	3.6971e-07	-0.292356	3.93984e-08	15	13	15	89	17	47	0.467	0.421	0.5	2.399	2.331	2.49	ABA REPRESSOR1 (ABR1)	Encodes a putative transcription factor containing an AP2 domain. Is a member of the ERF (ethylene response factor) subfamily B-4 of ERF/AP2 transcription factor family. Expressed in response to ABA, osmotic stress, sugar stress and drought. Mutants are hypersensitive to these stresses. May be involved in regulation of ABA mediated stress response.
AT3G09450.1	AT3G09450	2.67301	2.15548e-07	2.542	2.15595e-08	16	15	18	95	27	51	0.498	0.486	0.6	2.561	3.702	2.702	CONTAINS InterPro DOMAIN/s: Fusaric acid resistance protein, conserved region (InterPro:IPR006726)
AT5G01680.1	AT5G01680	2.6683	0.00151184	-5.2648	0.000446836	0	0	0	3	0	1	0	0	0	0.081	0	0.053	cation/H+ exchanger 26 (CHX26)	member of Putative Na+/H+ antiporter family
AT3G61230.1	AT3G61230	2.66362	0.0039249	-2.88198	0.00132043	1	0	1	4	2	3	0.031	0	0.033	0.108	0.274	0.159	GATA type zinc finger transcription factor family protein	Encodes a member of the Arabidopsis LIM proteins: a family of actin bundlers with distinct expression patterns. WLIM1, WLIM2a, and WLIM2b are widely expressed, whereas PLIM2a, PLIM2b, and PLIM2c are predominantly expressed in pollen. Regulates actin cytoskeleton organization.
AT3G48510.1	AT3G48510	2.66328	7.76059e-07	-1.02947	9.11764e-08	8	9	10	65	9	25	0.249	0.292	0.333	1.752	1.234	1.325	unknown protein
AT4G36830.1	AT4G36830	2.66067	4.13357e-11	1.3328	1.57102e-12	52	35	32	259	49	106	1.619	1.134	1.067	6.982	6.718	5.616	HOS3-1
AT5G43260.1	AT5G43260	2.65812	7.40703e-17	5.25396	4.71867e-19	589	507	546	3839	672	1487	18.339	16.422	18.205	103.491	92.13	78.782	chaperone protein dnaJ-related
AT1G59530.1	AT1G59530	2.65784	0.00152145	-4.94366	0.000450205	0	1	0	2	1	3	0	0.032	0	0.054	0.137	0.159	basic leucine-zipper 4 (bZIP4)
AT3G02590.1	AT3G02590	2.65637	0.00970797	-3.51595	0.00368461	0	0	2	3	1	3	0	0	0.067	0.081	0.137	0.159	Fatty acid hydroxylase superfamily protein
AT1G56600.1	AT1G56600	2.65623	1.26816e-05	-0.523686	2.06204e-06	12	6	8	44	15	31	0.374	0.194	0.267	1.186	2.056	1.642	galactinol synthase 2 (GolS2)	GolS2 is a galactinol synthase that catalyzes the formation of galactinol from UDP-galactose and myo-inositol. GolS2 transcript levels rise in response to methyl viologen, an oxidative damage-inducing agent. Plants over-expressing GolS2 have increased tolerance to salt, chilling, and high-light stress.
AT4G16610.1	AT4G16610	2.65582	7.50857e-10	1.04638	4.02518e-11	36	28	34	214	46	84	1.121	0.907	1.134	5.769	6.307	4.45	C2H2-like zinc finger protein
AT1G70700.1	AT1G70700	2.65431	3.36785e-15	6.20163	3.6926e-17	722	682	656	3562	932	2361	22.48	22.091	21.873	96.024	127.776	125.087	TIFY7	JAZ9 is a protein presumed to be involved in jasmonate signaling. JAZ9 transcript levels rise in response to a jasmonate stimulus. JAZ9 can interact with the COI1 F-box subunit of an SCF E3 ubiquitin ligase in a yeast-two-hybrid assay only in the presence of jasmonate-isoleucine (JA-ILE) or coronatine. The Jas domain appears to be important for JAZ9-COI1 interactions in the presence of coronatine…
AT1G01480.1	AT1G01480	2.6506	0.000282695	0.113048	6.71976e-05	11	15	12	60	13	65	0.342	0.486	0.4	1.617	1.782	3.444	1-amino-cyclopropane-1-carboxylate synthase 2 (ACS2)	a member of the 1-aminocyclopropane-1-carboxylate (ACC) synthase (S-adenosyl-L-methionine methylthioadenosine-lyase, EC 4.4.1.14) gene family, isolated from a flower-specific cDNA library.
AT3G02040.1	AT3G02040	2.65032	8.85305e-16	5.75257	8.05695e-18	537	486	396	3172	552	1360	16.72	15.742	13.204	85.51	75.679	72.054	senescence-related gene 3 (SRG3)	Encodes a member of the glycerophosphodiester phosphodiesterase (GDPD) family. Has glycerophosphodiester phosphodiesterase activity. Functions in maintaining cellular phosphate homeostasis under phosphate starvation.
AT2G24540.1	AT2G24540	2.64736	9.92422e-13	3.70983	2.41708e-14	101	59	78	491	105	214	3.145	1.911	2.601	13.236	14.395	11.338	ATTENUATED FAR-RED RESPONSE (AFR)
AT2G34850.1	AT2G34850	2.64489	3.43761e-09	0.244226	2.18994e-10	26	19	11	96	30	60	0.81	0.615	0.367	2.588	4.113	3.179	maternal effect embryo arrest 25 (MEE25)
AT5G17850.1	AT5G17850	2.64318	1.24273e-12	1.81153	3.11288e-14	98	75	69	485	114	228	3.051	2.429	2.301	13.075	15.629	12.08	Sodium/calcium exchanger family protein
AT2G07768.1	AT2G07768	2.63781	0.00853732	-5.08004	0.00318776	0	1	0	4	1	1	0	0.032	0	0.108	0.137	0.053	Cytochrome C assembly protein
AT3G13310.1	AT3G13310	2.6376	5.83732e-13	4.53227	1.31798e-14	436	422	380	3068	476	1049	13.575	13.669	12.67	82.707	65.259	55.577	Chaperone DnaJ-domain superfamily protein
AT5G24110.1	AT5G24110	2.63431	4.65084e-05	0.246959	8.86562e-06	12	8	8	56	4	47	0.374	0.259	0.267	1.51	0.548	2.49		member of WRKY Transcription Factor
AT5G23730.1	AT5G23730	2.6287	4.5682e-13	4.0653	1.0057e-14	125	130	108	848	133	306	3.892	4.211	3.601	22.86	18.234	16.212	Transducin/WD40 repeat-like superfamily protein	Encodes REPRESSOR OF UV-B PHOTOMORPHOGENESIS 2 (RUP2). Functions as a repressor of UV-B signaling.
AT5G48250.1	AT5G48250	2.6279	1.27189e-19	5.39627	2.75598e-22	1389	1359	1314	6994	1775	4530	43.247	44.019	43.813	188.543	243.35	240.002	B-box type zinc finger protein with CCT domain
AT2G22080.1	AT2G22080	2.6255	1.45464e-19	5.81075	3.46718e-22	988	891	897	4656	1206	3188	30.762	28.86	29.909	125.516	165.341	168.902	unknown protein
AT3G11670.1	AT3G11670	2.62188	1.81209e-20	6.30502	2.98415e-23	1183	941	908	5056	1354	3344	36.833	30.48	30.276	136.299	185.632	177.167	DIGALACTOSYL DIACYLGLYCEROL DEFICIENT 1 (DGD1)	Responsible for the final assembly of galactolipids in photosynthetic membranes. Provides stability to the PS I core complex (e.g. subunits PsaD, PsaE).
AT4G24010.1	AT4G24010	2.61561	9.87686e-13	1.98881	2.38842e-14	74	52	55	292	80	230	2.304	1.684	1.834	7.872	10.968	12.186	cellulose synthase like G1 (CSLG1)	encodes a protein similar to cellulose synthase
AT5G09430.1	AT5G09430	2.61505	0.00668599	-2.78049	0.00242173	1	4	0	5	2	7	0.031	0.13	0	0.135	0.274	0.371	alpha/beta-Hydrolases superfamily protein
AT3G29575.1	AT3G29575	2.61497	3.03811e-16	3.55519	2.39625e-18	169	130	148	774	172	535	5.262	4.211	4.935	20.865	23.581	28.345	ABI five binding protein 3 (AFP3)
AT3G60520.1	AT3G60520	2.61309	3.90492e-18	2.96672	1.79381e-20	158	126	130	722	175	470	4.919	4.081	4.335	19.464	23.992	24.901	unknown protein
AT3G49980.1	AT3G49980	2.60644	0.0110658	-4.2987	0.00428467	2	0	0	2	1	5	0.062	0	0	0.054	0.137	0.265	F-box and associated interaction domains-containing protein
AT3G06410.1	AT3G06410	2.60159	2.5914e-17	5.075	1.43748e-19	545	572	516	3706	585	1511	16.969	18.528	17.205	99.906	80.203	80.054	Zinc finger C-x8-C-x5-C-x3-H type family protein
AT2G47460.1	AT2G47460	2.60059	3.03058e-10	1.91916	1.43944e-11	43	52	37	248	57	131	1.339	1.684	1.234	6.686	7.815	6.94	myb domain protein 12 (MYB12)	MYB12 belongs to subgroup 7 of the R2R3-MYB family. It strongly activates the promoters of chalcone synthase (CHS), flavanone 3-hydroxylase (F3H), flavonol synthase (FLS) and - to a lesser extent - chalcone flavanone isomerase (CHI), but cannot activate the promoters of flavonoid-3'hydroxylase (F3'H) and dihydroflavonol 4-reductase (DF). The activation requires a functional MYB recognition elemen…
AT5G17490.1	AT5G17490	2.59665	3.39104e-11	1.15363	1.25649e-12	47	54	56	329	56	141	1.463	1.749	1.867	8.869	7.678	7.47	RGA-like protein 3 (RGL3)	DELLA subfamily member involved in GA signal transduction
AT1G69480.1	AT1G69480	2.59295	4.86744e-06	1.44454	7.10446e-07	14	13	18	58	29	71	0.436	0.421	0.6	1.564	3.976	3.762	EXS (ERD1/XPR1/SYG1) family protein
AT1G76580.1	AT1G76580	2.59245	1.37799e-19	5.2229	3.04561e-22	888	909	840.291	4240	1142.82	2974.21	27.648	29.443	28.018	114.301	156.679	157.575	Squamosa promoter-binding protein-like (SBP domain) transcription factor family protein
AT4G37320.1	AT4G37320	2.59215	3.30942e-16	4.43197	2.63893e-18	405	376	383	2591	440	1025	12.61	12.179	12.77	69.848	60.324	54.305	cytochrome P450, family 81, subfamily D, polypeptide 5 (CYP81D5)	member of CYP81D
AT5G13170.1	AT5G13170	2.59174	1.40354e-07	1.75423	1.34788e-08	23	14	22	107	13	79	0.716	0.453	0.734	2.884	1.782	4.185	senescence-associated gene 29 (SAG29)	Encodes a member of the SWEET sucrose efflux transporter family proteins.
AT4G18680.1	AT4G18680	2.5913	0.00064801	-3.99664	0.000170322	1	1	3	5	4	11	0.031	0.032	0.1	0.135	0.548	0.583	unknown protein
AT4G23450.2	AT4G23450	2.58408	1.16112e-07	-0.695054	1.08788e-08	15	11	9	71	12	34	0.467	0.356	0.3	1.914	1.645	1.801	RING/U-box superfamily protein	AtAIRP1 gene encodes a C3H2C3-type RING E3 Ub ligase. It has been shown to be a positive regulator in the Arabidopsis ABA-dependent drought response.
AT4G13420.1	AT4G13420	2.58371	0.00870249	-3.31836	0.00325698	3	0	0	5	1	2	0.093	0	0	0.135	0.137	0.106	high affinity K+ transporter 5 (HAK5)	Encodes a protein of the KUP/HAK/KT potassium channel class that is upregulated in the roots by K levels.
AT5G58050.1	AT5G58050	2.57775	0.00486788	-3.40457	0.00168852	0	0	2	6	0	2	0	0	0.067	0.162	0	0.106	SHV3-like 4 (SVL4)	Encodes a member of the glycerophosphodiester phosphodiesterase like (GDPD-like) family.
AT4G18280.1	AT4G18280	2.5761	7.22017e-13	3.39488	1.65524e-14	195	209	259	1416	217	603	6.071	6.77	8.636	38.172	29.75	31.947	glycine-rich cell wall protein-related
AT1G07160.1	AT1G07160	2.57597	0.000284941	-0.46952	6.77683e-05	3	8	14	42	4	29	0.093	0.259	0.467	1.132	0.548	1.536	Protein phosphatase 2C family protein
AT3G04140.1	AT3G04140	2.57273	1.99408e-18	4.94804	8.12321e-21	368	312	303	1847	422	924	11.458	10.106	10.103	49.791	57.856	48.954	Ankyrin repeat family protein
AT3G21420.1	AT3G21420	2.57238	7.98496e-09	2.17872	5.52286e-10	77	81	57	265	141	310	2.397	2.624	1.901	7.144	19.331	16.424	2-oxoglutarate (2OG) and Fe(II)-dependent oxygenase superfamily protein
AT4G21926.1	AT4G21926	2.57009	0.0200388	-4.25298	0.00851137	0	0	1	3	0	3	0	0	0.033	0.081	0	0.159	unknown protein
AT3G14050.1	AT3G14050	2.56658	3.51823e-15	4.29235	3.90321e-17	479	425	377	1900	601	1442	14.914	13.766	12.57	51.22	82.396	76.398	RELA/SPOT homolog 2 (RSH2)
AT3G14890.1	AT3G14890	2.56612	1.68717e-19	5.10444	4.3139e-22	737	786	738	3873	866	2511	22.947	25.459	24.607	104.408	118.728	133.034	phosphoesterase
AT5G07990.1	AT5G07990	2.5626	6.40787e-10	5.17498	3.38645e-11	177	208	208	1202	209	546	5.511	6.737	6.935	32.403	28.654	28.927	TRANSPARENT TESTA 7 (TT7)	Required for flavonoid 3' hydroxylase activity. Enzyme abundance relative to CHS determines Quercetin/Kaempferol metabolite ratio.
AT2G44578.1	AT2G44578	2.56008	0.00523517	-2.5016	0.00183316	0	5	3	6	3	11	0	0.162	0.1	0.162	0.411	0.583	RING/U-box superfamily protein
AT5G47850.1	AT5G47850	2.55535	0.00360792	-1.98959	0.00120019	1	1	3	8	3	6	0.031	0.032	0.1	0.216	0.411	0.318	CRINKLY4 related 4 (CCR4)
AT5G44565.1	AT5G44565	2.55329	0.000840271	1.49768	0.000228394	28	37	34	83	63	272	0.872	1.198	1.134	2.238	8.637	14.411	unknown protein
AT1G20310.1	AT1G20310	2.54798	0.0121408	-1.79683	0.00476953	0	3	4	10	2	5	0	0.097	0.133	0.27	0.274	0.265	unknown protein
AT1G72760.1	AT1G72760	2.544	0.00192516	-2.19529	0.000589019	4	1	1	16	1	5	0.125	0.032	0.033	0.431	0.137	0.265	Protein kinase superfamily protein
AT5G28910.2	AT5G28910	2.54372	1.29481e-14	2.74929	1.75634e-16	157	125	140	688	176	460	4.888	4.049	4.668	18.547	24.129	24.371	unknown protein
AT5G46610.1	AT5G46610	2.5409	0.0052849	-4.7818	0.00185355	1	0	0	3	0	3	0.031	0	0	0.081	0	0.159	Aluminium activated malate transporter family protein
AT1G27710.1	AT1G27710	2.5329	0.00780717	-5.30121	0.00288569	0	0	0	6	0	0	0	0	0	0.162	0	0	Glycine-rich protein family
AT3G55590.1	AT3G55590	2.5329	0.00470754	-5.4036	0.00162535	0	0	0	6	0	0	0	0	0	0.162	0	0	Glucose-1-phosphate adenylyltransferase family protein
AT5G59050.1	AT5G59050	2.53086	2.22749e-13	2.74244	4.55635e-15	133	118	100	699	114	319	4.141	3.822	3.334	18.844	15.629	16.901	unknown protein
AT5G49920.1	AT5G49920	2.52935	0.011254	-3.57393	0.00436993	1	2	0	12	1	1	0.031	0.065	0	0.323	0.137	0.053	Octicosapeptide/Phox/Bem1p family protein
AT3G24190.1	AT3G24190	2.52918	6.96408e-22	7.65282	3.62162e-25	2261	2205	2213	11432	2571	6887	70.397	71.422	73.788	308.182	352.481	364.877	Protein kinase superfamily protein
AT1G53633.1	AT1G53633	2.52593	2.58988e-06	-0.376136	3.51527e-07	17	16	8	106	6	31	0.529	0.518	0.267	2.858	0.823	1.642	unknown protein
AT4G27570.1	AT4G27570	2.52566	9.35455e-05	0.0392019	1.95361e-05	2.05498	8.2397	5.13064	21.4876	5.88358	17.8844	0.064	0.267	0.171	0.579	0.807	0.948	UDP-Glycosyltransferase superfamily protein
AT4G14805.1	AT4G14805	2.52489	0.00336728	-3.87909	0.00111007	0	3	1	5	2	4	0	0.097	0.033	0.135	0.274	0.212	Bifunctional inhibitor/lipid-transfer protein/seed storage 2S albumin superfamily protein
AT1G29395.1	AT1G29395	2.52177	4.70735e-14	4.4574	7.73168e-16	756.749	761.136	475.186	3864.95	625.578	1971.12	23.562	24.654	15.844	104.191	85.766	104.431	COLD REGULATED 314 INNER MEMBRANE 1 (COR413IM1)	Integral membrane protein in the inner envelope of chloroplasts. Provide freezing tolerance. Expression is induced by short-term cold-treatment, water deprivation, and abscisic acid treatment.
AT5G42900.1	AT5G42900	2.52143	1.38616e-21	3.73071	1.17875e-24	1187	1208	1108	6050	1409	3385	36.958	39.128	36.944	163.095	193.172	179.339	cold regulated gene 27 (COR27)
AT5G66650.1	AT5G66650	2.52105	3.05022e-13	2.03789	6.45073e-15	71	60	45	310	60	179	2.211	1.943	1.5	8.357	8.226	9.484	Protein of unknown function (DUF607)
AT5G42800.1	AT5G42800	2.5169	2.30713e-09	6.11679	1.39789e-10	252	192	309	893	414	901	7.846	6.219	10.303	24.073	56.759	47.736	dihydroflavonol 4-reductase (DFR)	dihydroflavonol reductase. Catalyzes the conversion of dihydroquercetin to leucocyanidin in the biosynthesis of anthocyanins. Not expressed in roots (qRT-PCR).
AT5G65165.1	AT5G65165	2.51578	0.000537695	-2.72576	0.000137972	3	4	3	13	8	14	0.093	0.13	0.1	0.35	1.097	0.742	succinate dehydrogenase 2-3 (SDH2-3)	One of three isoforms of the iron-sulfur component of the succinate dehydrogenase complex, a component of the mitochondrial respiratory chain complex II. The product of the nuclear encoded gene is imported into the mitochondrion. Transcripts appear during seed maturation, persist through dessication, are abundant in dry seeds, and markedly decline during germination.
AT1G66170.1	AT1G66170	2.51506	0.0131486	-3.88549	0.00522937	0	0	2	2	3	2	0	0	0.067	0.054	0.411	0.106	MALE MEIOCYTE DEATH 1 (MMD1)	encodes a PHD-domain containing protein required for male meiosis. Gene is expressed in developing male meiocytes and protein is localized to the nucleus.
AT1G17540.1	AT1G17540	2.51288	0.000471003	-3.98354	0.00011894	3	1	2	16	1	6	0.093	0.032	0.067	0.431	0.137	0.318	Protein kinase protein with adenine nucleotide alpha hydrolases-like domain
AT2G15020.1	AT2G15020	2.51266	6.04485e-11	5.41955	2.38388e-12	358	203	133	1053	351	578	11.146	6.575	4.435	28.387	48.122	30.623	unknown protein
AT1G75910.1	AT1G75910	2.51264	0.00113109	-5.15294	0.000320429	0	0	1	2	1	2	0	0	0.033	0.054	0.137	0.106	extracellular lipase 4 (EXL4)	member of Lipase proteins
AT1G08650.1	AT1G08650	2.50769	1.06753e-15	5.44172	9.99291e-18	648	601	617	3593	756	1565	20.176	19.467	20.573	96.86	103.647	82.915	phosphoenolpyruvate carboxylase kinase 1 (PPCK1)	Encodes a phosphoenolpyruvate carboxylase kinase that is expressed at highest levels in leaves. Expression is induced by light.
AT4G38580.1	AT4G38580	2.50748	2.25645e-15	4.10207	2.28823e-17	521	552	455	3274	526	1276	16.221	17.88	15.171	88.26	72.114	67.603	farnesylated protein 6 (FP6)	putative farnesylated protein (At4g38580) mRNA, complete
AT1G70910.1	AT1G70910	2.49498	0.00940138	-3.68025	0.00355358	4	0	2	20	2	1	0.125	0	0.067	0.539	0.274	0.053	RING/U-box superfamily protein	Encodes DESPIERTO (DEP), a RING finger protein involved in ABA sensitivity during seed development. Regulates the expression of ABI3, and produces a complete loss of dormancy when mutated.
AT1G06000.1	AT1G06000	2.49334	4.24323e-15	7.30935	4.79949e-17	1570	1611	1703	10887	1436	4578	48.882	52.182	56.783	293.49	196.874	242.545	UDP-Glycosyltransferase superfamily protein	encodes a flavonol-7-O-rhamnosyltransferase involved in the formation of rhamnosylated flavonols
AT4G16915.1	AT4G16915	2.49329	0.000325836	-2.67414	7.88361e-05	3	5	1	17	2	9	0.093	0.162	0.033	0.458	0.274	0.477	unknown protein
AT1G17050.1	AT1G17050	2.49217	5.21927e-20	6.52815	1.04046e-22	986	847	834	4543	1049	2508	30.699	27.435	27.808	122.47	143.817	132.875	solanesyl diphosphate synthase 2 (SPS2)	Encodes one of the two paralogous solanesyl diphosphate synthases - SPS1 (At1g78510) and SPS2 (At1g17050) - that assemble the side-chain of plastoquinone-9 in plastids.
AT5G15950.1	AT5G15950	2.48391	3.17729e-18	6.68376	1.36901e-20	1010	917	788	4698	1080	2436	31.447	29.702	26.274	126.648	148.067	129.061	Adenosylmethionine decarboxylase family protein
AT2G29370.1	AT2G29370	2.48325	8.70664e-15	2.09528	1.098e-16	81	69	92	397	86	248	2.522	2.235	3.068	10.702	11.791	13.139	NAD(P)-binding Rossmann-fold superfamily protein
AT5G44110.1	AT5G44110	2.48135	1.27125e-13	5.15325	2.37447e-15	376	357	315	1341	532	1148	11.707	11.564	10.503	36.15	72.937	60.822	POP1	Encodes a member of the NAP subfamily of ABC transporters.
AT5G43630.1	AT5G43630	2.475	3.97008e-19	6.70214	1.06672e-21	1426	1230	1205	5629	1659	3786	44.399	39.841	40.178	151.746	227.447	200.584	TZP	Encodes a zinc knuckle protein that negatively regulates morning specific growth. The role of TZP in hypocotyl elongation was established through a QTL analysis of BayXSha RIL populations. The Bay-0 allele contains a deletion causing a frameshift mutation. TZP is under circadian control and acts to regulate morning-specific hypocotyl growth.
AT5G38120.1	AT5G38120	2.47397	6.22393e-07	0.863551	7.09649e-08	28	24	15	129	11	71	0.872	0.777	0.5	3.478	1.508	3.762	AMP-dependent synthetase and ligase family protein
AT5G35600.1	AT5G35600	2.47278	0.021443	-4.32182	0.00920455	0	1	0	3	1	1	0	0.032	0	0.081	0.137	0.053	histone deacetylase7 (HDA7)	Encodes a histone deacetylase that is crucial for female gametophyte development and embryogenesis.
AT1G32960.1	AT1G32960	2.47237	0.000100613	-1.58705	2.11604e-05	5	4	4	18	6	19	0.156	0.13	0.133	0.485	0.823	1.007	SBT3.3
AT3G21320.1	AT3G21320	2.47211	0.008128	-4.51227	0.00301837	0	2	0	3	1	2	0	0.065	0	0.081	0.137	0.106	BEST Arabidopsis thaliana protein match is: hydroxyproline-rich glycoprotein family protein (TAIR:AT2G25930.1)
AT5G33330.1	AT5G33330	2.47145	0.0117289	-4.65946	0.00458077	0	0	0	3	1	0	0	0	0	0.081	0.137	0	Polynucleotidyl transferase, ribonuclease H-like superfamily protein
AT3G09600.1	AT3G09600	2.46587	1.86387e-12	4.28992	4.88686e-14	141	77	80	481	140	250	4.39	2.494	2.667	12.967	19.194	13.245	Homeodomain-like superfamily protein	Encodes a MYB-like transcription factor similar to CIRCADIAN CLOCK-ASSOCIATED1 (CCA1) and ELONGATED HYPOCOTYL (LHY). Involved in the regulation of circadian clock by modulating the pattern of histone 3 (H3) acetylation.
AT1G58420.1	AT1G58420	2.46564	1.72839e-06	0.213098	2.24035e-07	8	11	20	69	15	28	0.249	0.356	0.667	1.86	2.056	1.483	Uncharacterised conserved protein UCP031279
AT4G21200.1	AT4G21200	2.46369	1.48705e-11	0.679642	4.99442e-13	40	32	40	189	40	108	1.245	1.037	1.334	5.095	5.484	5.722	gibberellin 2-oxidase 8 (GA2OX8)	Encodes a protein with gibberellin 2-oxidase activity which acts specifically on C-20 gibberellins.
AT2G47890.1	AT2G47890	2.45963	9.15338e-17	4.64773	6.02953e-19	965	896	870	5702	846	2389	30.045	29.022	29.009	153.714	115.986	126.571	B-box type zinc finger protein with CCT domain
AT2G02700.1	AT2G02700	2.45889	0.000967254	-4.65484	0.000267855	1	0	0	3	1	1	0.031	0	0	0.081	0.137	0.053	Cysteine/Histidine-rich C1 domain family protein
AT1G35230.1	AT1G35230	2.4584	5.28883e-05	0.518426	1.02384e-05	14	19	12	80	12	45	0.436	0.615	0.4	2.157	1.645	2.384	arabinogalactan protein 5 (AGP5)	Encodes arabinogalactan-protein (AGP5).
AT1G65350.1	AT1G65350	2.45806	0.0135696	-5.04725	0.00542253	0	0	0	1.0112	1.00812	1.00306	0	0	0	0.027	0.138	0.053	ubiquitin 13 (UBQ13)	polyubiquitin gene,Columbia ecotype revealed that the gene contained a 3.9-kb insertion in the coding region from mitochondrial DNA.
AT1G71770.1	AT1G71770	2.45605	0.00889792	-2.14079	0.00334264	6	0	3	12	1	7	0.187	0	0.1	0.323	0.137	0.371	poly(A)-binding protein 5 (PAB5)	Encodes a Class I polyA-binding protein. Expressed in floral organs. Binds polyA sepharose in vitro.
AT4G18660.1	AT4G18660	2.45363	0.000876102	-4.97853	0.000239575	0	1	1	6	0	3	0	0.032	0.033	0.162	0	0.159	unknown protein
AT5G52660.2	AT5G52660	2.45341	9.19387e-17	3.49513	6.09605e-19	203	175	165	806	220	568	6.32	5.668	5.502	21.728	30.162	30.093	Homeodomain-like superfamily protein
AT2G19890.1	AT2G19890	2.45074	0.0193718	-5.06668	0.00818509	0	0	0	1	1	1	0	0	0	0.027	0.137	0.053	BEST Arabidopsis thaliana protein match is: Putative endonuclease or glycosyl hydrolase (TAIR:AT3G62210.1)
AT5G03930.1	AT5G03930	2.45074	0.00720946	-5.04645	0.00263759	0	0	0	1	1	1	0	0	0	0.027	0.137	0.053	unknown protein
AT1G68905.1	AT1G68905	2.44911	0.0158115	-4.88134	0.0064678	0	0	0	2	0	1	0	0	0	0.054	0	0.053	Defensin-like (DEFL) family protein	Encodes a defensin-like (DEFL) family protein.
AT5G09780.1	AT5G09780	2.44911	0.00482337	-5.0869	0.00167057	0	0	0	2	0	1	0	0	0	0.054	0	0.053	Transcriptional factor B3 family protein
AT1G47485.1	AT1G47485	2.44585	0.0167551	-3.83074	0.0069126	3	0	0	3	1	3	0.093	0	0	0.081	0.137	0.159	FUNCTIONS IN: molecular_function unknown	Encodes CEP1, a 15-amino-acid peptide, which is mainly expressed in the lateral root primordia. When overexpressed or externally applied, CEP1 arrests root growth. CEP1 is a candidate for a novel peptide plant hormone.
AT1G06970.1	AT1G06970	2.44367	0.0147237	-3.36818	0.00595456	2	1	0	12	0	2	0.062	0.032	0	0.323	0	0.106	cation/hydrogen exchanger 14 (CHX14)	member of Putative Na+/H+ antiporter family
AT3G50760.1	AT3G50760	2.4436	1.27519e-11	2.14946	4.18894e-13	75	76	93	439	94	194	2.335	2.462	3.101	11.834	12.887	10.278	galacturonosyltransferase-like 2 (GATL2)	Encodes a protein with putative galacturonosyltransferase activity.
AT1G48060.1	AT1G48060	2.44319	0.0155989	-2.82289	0.00636463	1	1	2	10	1	4	0.031	0.032	0.067	0.27	0.137	0.212	F-box and associated interaction domains-containing protein
AT2G23120.1	AT2G23120	2.443	1.85554e-12	6.33562	4.84089e-14	1664	1603	1490	11286	1397	3777	51.809	51.923	49.681	304.246	191.527	200.108	Late embryogenesis abundant protein, group 6
AT5G09570.1	AT5G09570	2.44192	0.0038572	-1.75758	0.00129476	8	1	2	8	4	20	0.249	0.032	0.067	0.216	0.548	1.06	Cox19-like CHCH family protein
AT5G14980.1	AT5G14980	2.43899	0.0143682	-4.22552	0.00578963	1	0	1	6	0	3	0.031	0	0.033	0.162	0	0.159	alpha/beta-Hydrolases superfamily protein
AT4G14104.1	AT4G14104	2.43458	0.01682	-4.11055	0.0069445	1	1	0	5	0	4	0.031	0.032	0	0.135	0	0.212	unknown protein
AT5G57010.1	AT5G57010	2.43132	7.0792e-08	0.38198	6.22172e-09	20	16	22	97	13	65	0.623	0.518	0.734	2.615	1.782	3.444	calmodulin-binding family protein
AT1G22770.1	AT1G22770	2.42526	8.56765e-18	5.16364	4.34416e-20	3114	2846	2957	14048	3351	8245	96.955	92.184	98.596	378.704	459.418	436.825	GIGANTEA (GI)	Together with CONSTANTS (CO) and FLOWERING LOCUS T (FT), GIGANTEA promotes flowering under long days in a circadian clock-controlled flowering pathway. GI acts earlier than CO and FT in the pathway by increasing CO and FT mRNA abundance. Located in the nucleus. Regulates several developmental processes, including photoperiod-mediated flowering, phytochrome B signaling, circadian clock, carbohydra…
AT5G26220.1	AT5G26220	2.4242	1.89168e-10	2.75441	8.45209e-12	131	129	123	792	75	336	4.079	4.178	4.101	21.351	10.282	17.801	ChaC-like family protein
AT1G49405.1	AT1G49405	2.41691	0.000225796	-0.349998	5.21655e-05	10	5	2	24	9	12	0.311	0.162	0.067	0.647	1.234	0.636	Uncharacterised protein family (UPF0497)
AT2G03520.1	AT2G03520	2.41688	0.00461533	-2.05758	0.00159071	9	4	0	12	2	10	0.28	0.13	0	0.323	0.274	0.53	ureide permease 4 (UPS4)	Encodes AtUPS4, a member of the Arabidopsis ureide permease family.
AT2G40130.2	AT2G40130	2.41558	6.64088e-17	3.78847	4.17303e-19	296	242	252	1270	323	682	9.216	7.839	8.402	34.236	44.283	36.133	Double Clp-N motif-containing P-loop nucleoside triphosphate hydrolases superfamily protein	Encodes a member of an eight-gene family (SMAX1 and SMAX1-like) that has weak similarity to AtHSP101, a ClpB chaperonin required for thermotolerance.
AT4G23960.1	AT4G23960	2.41492	0.0148718	-4.26785	0.00602218	0	0	2	4	1	1	0	0	0.067	0.108	0.137	0.053	F-box family protein
AT4G36000.1	AT4G36000	2.41428	0.0043736	-2.75886	0.00149337	1	2	2	12	1	5	0.031	0.065	0.067	0.323	0.137	0.265	Pathogenesis-related thaumatin superfamily protein
AT5G22300.1	AT5G22300	2.41251	2.3311e-13	4.90594	4.81878e-15	323	331	311	1653	313	882	10.057	10.721	10.37	44.561	42.912	46.729	nitrilase 4 (NIT4)	encodes a nitrilase isomer. The purified enzyme shows a strong substrate specificity for beta-cyano-L-alanine, a intermediate product of the cyanide detoxification pathway.
AT1G52855.1	AT1G52855	2.40968	0.000150083	-0.903246	3.30662e-05	3	9	11	30	5	28	0.093	0.292	0.367	0.809	0.685	1.483	unknown protein
AT2G44940.1	AT2G44940	2.40934	1.51125e-14	4.28856	2.06957e-16	330.935	331	325	1851	332.996	789	10.304	10.721	10.837	49.899	45.653	41.802	Integrase-type DNA-binding superfamily protein	encodes a member of the DREB subfamily A-4 of ERF/AP2 transcription factor family. The protein contains one AP2 domain. There are 17 members in this subfamily including TINY.
AT2G36640.1	AT2G36640	2.40844	0.0205545	-3.70276	0.00877142	0	2	1	4	1	4	0	0.065	0.033	0.108	0.137	0.212	embryonic cell protein 63 (ECP63)	Encodes putative phosphotyrosine protein belonging to late embryogenesis abundant (LEA) protein in group 3 that might be involved in maturation and desiccation tolerance of seeds. RFLP and CAPS mapping place it on chromosome 4 but the nucleotide sequence maps it to chromosome 2.
AT5G02270.2	AT5G02270	2.40523	3.00822e-17	6.13328	1.69477e-19	804	812	757	4049	877	1985	25.033	26.301	25.241	109.152	120.236	105.166	non-intrinsic ABC protein 9 (NAP9)	member of NAP subfamily
AT3G61410.1	AT3G61410	2.40203	1.9626e-07	-0.397945	1.94771e-08	10	11	12	63	12	24	0.311	0.356	0.4	1.698	1.645	1.272	BEST Arabidopsis thaliana protein match is: U-box domain-containing protein kinase family protein (TAIR:AT2G45910.1)
AT4G24410.1	AT4G24410	2.39106	4.81694e-07	-0.648059	5.31481e-08	14	9	11	68	15	20	0.436	0.292	0.367	1.833	2.056	1.06	unknown protein
AT5G01380.1	AT5G01380	2.39093	0.00099482	-1.74988	0.000276346	6	3	1	16	1	13	0.187	0.097	0.033	0.431	0.137	0.689	Homeodomain-like superfamily protein
AT5G43150.1	AT5G43150	2.38166	1.23593e-15	4.72051	1.19442e-17	331	308	274	1514	276	848	10.306	9.976	9.136	40.814	37.839	44.928	unknown protein
AT3G56600.1	AT3G56600	2.36927	0.00064763	-3.37224	0.000170166	2	1	2	11	3	3	0.062	0.032	0.067	0.297	0.411	0.159	Protein kinase superfamily protein
AT4G39670.1	AT4G39670	2.36633	0.000280877	1.22357	6.67045e-05	19	32	24	100	13	111	0.592	1.037	0.8	2.696	1.782	5.881	Glycolipid transfer protein (GLTP) family protein
AT2G03290.1	AT2G03290	2.3661	0.0201606	-4.87781	0.00857275	0	0	0	1	0	2	0	0	0	0.027	0	0.106	emp24/gp25L/p24 family/GOLD family protein
AT3G51560.1	AT3G51560	2.3661	0.0155434	-5.00526	0.00633927	0	0	0	1	0	2	0	0	0	0.027	0	0.106	Disease resistance protein (TIR-NBS-LRR class) family
AT5G06710.1	AT5G06710	2.36498	1.09976e-12	2.61742	2.73092e-14	123	93	113	533	106	285	3.83	3.012	3.768	14.369	14.532	15.099	homeobox from Arabidopsis thaliana (HAT14)	Homeobox-leucine zipper protein.
AT5G42570.1	AT5G42570	2.36301	5.67767e-19	5.3119	1.72237e-21	754	732	699	3623	660	2028	23.476	23.71	23.307	97.668	90.485	107.445	B-cell receptor-associated 31-like
AT2G28500.1	AT2G28500	2.36176	5.14813e-08	0.090011	4.35723e-09	40	26	20	131	29	76	1.245	0.842	0.667	3.531	3.976	4.027	LOB domain-containing protein 11 (LBD11)
AT4G18270.1	AT4G18270	2.36159	6.93547e-18	3.55212	3.45647e-20	375	336	321	1541	364	954	11.676	10.883	10.703	41.542	49.904	50.543	translocase 11 (TRANS11)	Encodes protein similar to similar to bacterial translocase I (mra Y). Expressed during flower bud development.
AT2G22500.1	AT2G22500	2.35284	2.66258e-15	4.83605	2.76932e-17	555	560	525	2909	616	1177	17.28	18.139	17.505	78.42	84.453	62.358	uncoupling protein 5 (UCP5)	Encodes one of the mitochondrial dicarboxylate carriers (DIC): DIC1 (AT2G22500), DIC2 (AT4G24570), DIC3 (AT5G09470).
AT5G64550.1	AT5G64550	2.34943	3.34294e-16	4.40114	2.68015e-18	309.18	320	299	1549	296	781	9.626	10.365	9.97	41.758	40.581	41.378	loricrin-related
AT2G34650.1	AT2G34650	2.34348	2.14769e-11	2.94543	7.59486e-13	123	121	119	722	95	250	3.83	3.919	3.968	19.464	13.024	13.245	PINOID (PID)	Encodes a protein serine/threonine kinase that may act as a positive regulator of cellular auxin efflux, as a a binary switch for PIN polarity, and as a negative regulator of auxin signaling. Recessive mutants exhibit similar phenotypes as pin-formed mutants in flowers and inflorescence but distinct phenotypes in cotyledons and leaves. Expressed in the vascular tissue proximal to root and shoot m…
AT2G24400.1	AT2G24400	2.34328	0.0215039	-2.87087	0.00923807	1	5	0	10	0	5	0.031	0.162	0	0.27	0	0.265	SAUR-like auxin-responsive protein family
AT1G70800.1	AT1G70800	2.34194	1.43055e-13	1.74965	2.72161e-15	71	92	72	346	79	219	2.211	2.98	2.401	9.327	10.831	11.603	Calcium-dependent lipid-binding (CaLB domain) family protein	Encodes a novel NPH3/phototropin binding factor with a calcium binding domain that negatively affects hypocotyl bending under blue light conditions in Arabidopsis thaliana and may regulate phototropism.
AT4G23630.1	AT4G23630	2.34107	5.08588e-18	7.6747	2.44651e-20	3153	2994	2861	16783	2604	7618	98.169	96.978	95.395	452.434	357.005	403.606	VIRB2-interacting protein 1 (BTI1)
AT4G11590.1	AT4G11590	2.34071	2.06175e-06	-0.901902	2.72249e-07	17	9	13	46	18	46	0.529	0.292	0.433	1.24	2.468	2.437	F-box associated ubiquitination effector family protein
AT5G43620.1	AT5G43620	2.34057	7.13708e-10	1.08018	3.81675e-11	47	42	34	228	33.49	88.3521	1.463	1.36	1.134	6.146	4.591	4.681	Pre-mRNA cleavage complex II
AT1G13608.1	AT1G13608	2.34035	0.0182359	-3.95727	0.00762471	0	0	1	1	1	3	0	0	0.033	0.027	0.137	0.159	Defensin-like (DEFL) family protein	Encodes a defensin-like (DEFL) family protein.
AT1G05000.2	AT1G05000	2.33858	1.06173e-12	3.20051	2.61406e-14	95	128	84	512	111	224	2.958	4.146	2.801	13.802	15.218	11.868		Encodes an atypical dual-speci&#64257
AT5G66740.1	AT5G66740	2.33539	2.40485e-08	2.28371	1.87281e-09	43	19	39	172	24	74	1.339	0.615	1.3	4.637	3.29	3.921	Protein of unknown function (DUF620)
AT5G35970.1	AT5G35970	2.33465	5.0105e-21	8.50222	5.64564e-24	5460	4615	4524	22691	4947	12442	169.998	149.484	150.844	611.701	678.228	659.184	P-loop containing nucleoside triphosphate hydrolases superfamily protein
AT5G12020.1	AT5G12020	2.33333	0.00119846	-1.35444	0.000342837	5	8	3	38	1	15	0.156	0.259	0.1	1.024	0.137	0.795	17.6 kDa class II heat shock protein (HSP17.6II)
AT1G18130.1	AT1G18130	2.32917	0.00620548	-3.90854	0.00222133	2	1	0	6	3	1	0.062	0.032	0	0.162	0.411	0.053	Class II aaRS and biotin synthetases superfamily protein
AT3G55760.1	AT3G55760	2.32795	1.94237e-16	5.53894	1.431e-18	1552	1608	1434	8710	1269	3820	48.322	52.085	47.814	234.803	173.978	202.386	unknown protein
AT2G47770.1	AT2G47770	2.32125	0.00918637	-4.14226	0.00346156	0	0	1	4	0	1	0	0	0.033	0.108	0	0.053	TSPO(outer membrane tryptophan-rich sensory protein)-related (TSPO)	Encodes a membrane-bound protein designated AtTSPO (Arabidopsis thaliana TSPO-related). AtTSPO is related to the bacterial outer membrane tryptophan-rich sensory protein (TspO) and the mammalian mitochondrial 18 kDa Translocator Protein (18 kDa TSPO), members of the TspO/MBR domain-containing membrane proteins. Mainly detected in dry seeds, but can be induced in vegetative tissues by osmotic or s…
AT1G07180.1	AT1G07180	2.31658	3.34812e-18	6.49168	1.50901e-20	914	698	776	3797	778	1968	28.458	22.609	25.874	102.359	106.663	104.266		Internal NAD(P)H dehydrogenase in mitochondria. The predicted protein sequence has high homology with other designated NAD(P)H DHs from microorganisms
AT1G70720.1	AT1G70720	2.31127	0.0134409	-4.32884	0.00536414	1	1	0	5	0	3	0.031	0.032	0	0.135	0	0.159	Plant invertase/pectin methylesterase inhibitor superfamily protein
AT4G28140.1	AT4G28140	2.30913	0.00035912	-2.3042	8.80408e-05	20	6	5	34	13	26	0.623	0.194	0.167	0.917	1.782	1.377	Integrase-type DNA-binding superfamily protein	encodes a member of the DREB subfamily A-6 of ERF/AP2 transcription factor family. The protein contains one AP2 domain. There are 8 members in this subfamily including RAP2.4.
AT1G13490.1	AT1G13490	2.30893	0.00599564	-4.45862	0.00213609	0	2	0	3	0	3	0	0.065	0	0.081	0	0.159	Protein of unknown function (DUF1262)
AT4G29580.2	AT4G29580	2.30876	0.0105683	-2.99919	0.0040675	2	3	1	13	3	3	0.062	0.097	0.033	0.35	0.411	0.159	Cytidine/deoxycytidylate deaminase family protein
AT2G14960.1	AT2G14960	2.30713	0.00020113	-1.84095	4.58479e-05	5	2	3	21	1	10	0.156	0.065	0.1	0.566	0.137	0.53	GH3.1	encodes a protein similar to IAA-amido synthases. Lines carrying an insertion in this gene are hypersensitive to auxin.
AT4G16600.1	AT4G16600	2.30249	0.0123913	-1.86424	0.00488132	0	6	6	9	1	13	0	0.194	0.2	0.243	0.137	0.689	Nucleotide-diphospho-sugar transferases superfamily protein
AT3G25870.1	AT3G25870	2.30184	2.80337e-11	2.7146	1.0193e-12	128	133	112	719	102	242	3.985	4.308	3.734	19.383	13.984	12.821	unknown protein
AT3G21870.1	AT3G21870	2.30012	3.65512e-14	3.42703	5.82697e-16	97	80	83	399	91	209	3.02	2.591	2.767	10.756	12.476	11.073
AT2G25130.1	AT2G25130	2.29766	4.55884e-06	-0.292049	6.60661e-07	13	16	21	79	21	34	0.405	0.518	0.7	2.13	2.879	1.801	ARM repeat superfamily protein
AT2G37970.1	AT2G37970	2.29727	3.88787e-16	5.85885	3.15073e-18	570	517	498	2460	585	1196	17.747	16.746	16.605	66.316	80.203	63.365	SOUL-1
AT4G39795.1	AT4G39795	2.29711	2.40563e-11	0.501653	8.59041e-13	47	54	44	248	38	110	1.463	1.749	1.467	6.686	5.21	5.828	Protein of unknown function (DUF581)
AT4G27657.1	AT4G27657	2.29656	8.66485e-06	1.45207	1.35145e-06	22	16	19	133	7	36	0.685	0.518	0.634	3.585	0.96	1.907	unknown protein
AT3G62690.1	AT3G62690	2.29527	4.33318e-12	2.41426	1.25629e-13	157	139	146	830	112	308	4.888	4.502	4.868	22.375	15.355	16.318	AtL5 (ATL5)	Encodes a RING-H2 zinc finger protein related to ATL2. The ATL gene family is represented by fifteen sequences that contain, in addition to the RING, a transmembrane domain which is located in most of them towards the N-terminal end.
AT3G19970.1	AT3G19970	2.29438	5.95648e-15	3.78319	7.15036e-17	156	130	159	603	155	415	4.857	4.211	5.302	16.256	21.25	21.987	alpha/beta-Hydrolases superfamily protein
AT1G24159.1	AT1G24159	2.29396	0.00986651	-5.38177	0.00375505	0	0	0	4	0	0	0	0	0	0.108	0	0	Interleukin-1 receptor-associated kinase 4 protein
AT3G08750.1	AT3G08750	2.29396	0.0107672	-5.33084	0.00415548	0	0	0	4	0	0	0	0	0	0.108	0	0	F-box and associated interaction domains-containing protein
AT5G64230.1	AT5G64230	2.29387	2.43272e-12	2.90119	6.50482e-14	131	99	107	583	85	257	4.079	3.207	3.568	15.716	11.653	13.616	unknown protein
AT1G10770.1	AT1G10770	2.29296	2.89524e-07	-2.09315	3.00001e-08	33	16	22	136	17	42	1.027	0.518	0.734	3.666	2.331	2.225	Plant invertase/pectin methylesterase inhibitor superfamily protein	Encodes a putative pectin methylesterase/invertase inhibitor. Anti-sense reduction of this gene's transcript results in pollen tube growth retardation and then partial male sterility and reduced seed set.
AT4G35300.1	AT4G35300	2.29261	8.61675e-20	6.27813	1.79243e-22	1718	1609	1596	7934	1500	4126	53.49	52.117	53.216	213.884	205.648	218.598	tonoplast monosaccharide transporter2 (TMT2)
AT1G80110.1	AT1G80110	2.28993	2.61373e-11	1.52957	9.39015e-13	88	77	52	353	74	152	2.74	2.494	1.734	9.516	10.145	8.053	phloem protein 2-B11 (PP2-B11)
AT4G34300.1	AT4G34300	2.28725	0.0214649	-4.28034	0.00921946	2	2.22061	0	7	2	2	0.062	0.072	0	0.189	0.274	0.106	Cupredoxin superfamily protein	Encodes protein with 14.7% glycine residues, similar to auxin response factor 30 (GI:20145855) {Arabidopsis thaliana}
AT2G31360.1	AT2G31360	2.28545	4.24756e-21	7.85027	4.41783e-24	8089	7296	7684	34201	7918	18520	251.853	236.324	256.209	921.985	1085.55	981.2	16:0delta9 desaturase 2 (DS2)	Encodes a protein homologous to delta 9 acyl-lipid desaturases of cyanobacteria and acyl-CoA desaturases of yeast and mammals. expression up-regulated by cold temperature. It is involved in the synthesis of the 24:1n-9 and 26:1n-9 components of seed lipids, sphingolipids and the membrane phospholipids phosphatidylserine (PS), and phosphatidylethanolamine (PE).
AT3G12320.1	AT3G12320	2.28477	5.82348e-08	3.89212	4.97425e-09	192	111	98	382	222	442	5.978	3.595	3.268	10.298	30.436	23.417	unknown protein
AT4G20970.1	AT4G20970	2.28252	2.37073e-08	-0.145177	1.84522e-09	27	16	17	81	21	56	0.841	0.518	0.567	2.184	2.879	2.967	basic helix-loop-helix (bHLH) DNA-binding superfamily protein
AT4G00080.1	AT4G00080	2.28144	6.14985e-06	-0.113376	9.3014e-07	11	21	11	69	13	30	0.342	0.68	0.367	1.86	1.782	1.589	unfertilized embryo sac 11 (UNE11)
AT4G23000.1	AT4G23000	2.2811	6.73051e-15	3.21564	8.22537e-17	216	164	149	748	174	462	6.725	5.312	4.968	20.164	23.855	24.477	Calcineurin-like metallo-phosphoesterase superfamily protein
AT2G37430.1	AT2G37430	2.28069	0.000254816	-0.656725	5.97093e-05	8	7	7	23	7	37	0.249	0.227	0.233	0.62	0.96	1.96	C2H2 and C2HC zinc fingers superfamily protein
AT3G52740.1	AT3G52740	2.28049	3.22327e-15	4.70108	3.5201e-17	281	257	316	1338	244	708	8.749	8.324	10.536	36.07	33.452	37.51	unknown protein
AT5G58780.1	AT5G58780	2.27726	1.38738e-10	0.501631	5.97038e-12	22	29	28	123	26	60	0.685	0.939	0.934	3.316	3.565	3.179	Undecaprenyl pyrophosphate synthetase family protein	Encodes a novel Z,E-mixed heptaprenyl diphosphate (Z,E-HepPP) synthase, which may be responsible for short-chain betulaprenols. It catalyzes the formation of C 35 short-chain polyisoprenoids in which the optimal allylic substrate was E,E-FPP. It may have a role in response to cold stress in root.
AT5G57110.1	AT5G57110	2.27215	1.0998e-17	7.17897	5.81477e-20	4933	5402	5163	25348	4441	13113	153.59	174.975	172.151	683.328	608.856	694.734	autoinhibited Ca2+ -ATPase, isoform 8 (ACA8)	Arabidopsis-autoinhibited Ca2+ -ATPase, isoform 8, contains all of the characteristic motifs of Ca2+ -transporting P-type Ca2+ -ATPases and is localized to the plasma membrane.
AT5G41590.1	AT5G41590	2.2686	1.51598e-07	0.0964077	1.46966e-08	28	26	31	92	44	97	0.872	0.842	1.034	2.48	6.032	5.139	Protein of unknown function (DUF567)
AT2G43620.1	AT2G43620	2.26678	3.43809e-08	4.03473	2.76984e-09	327	432	288	2264	189	736	10.181	13.993	9.603	61.033	25.912	38.994	Chitinase family protein
AT5G59820.1	AT5G59820	2.26511	4.89517e-09	2.65442	3.24577e-10	66	73	79	282	79	206	2.055	2.365	2.634	7.602	10.831	10.914	RESPONSIVE TO HIGH LIGHT 41 (RHL41)	Encodes a zinc finger protein involved in high light and cold acclimation. Overexpression of this putative transcription factor increases the expression level of 9 cold-responsive genes and represses the expression level of 15 cold-responsive genes, including CBF genes. Also, lines overexpressing this gene exhibits a small but reproducible increase in freeze tolerance. Because of the repression o…
AT5G58070.1	AT5G58070	2.26112	1.47098e-17	6.61613	7.841e-20	2440	2427	2363	12763	1972	5779	75.97	78.613	78.79	344.063	270.359	306.175	temperature-induced lipocalin (TIL)	Encodes a temperature-induced lipocalin TIL1. Involved in thermotolerance. Peripherally associated with plasma membrane.
AT1G08890.1	AT1G08890	2.26006	1.03245e-15	3.03614	9.61983e-18	545	547	441	1874.96	498	1517.96	16.969	17.718	14.704	50.545	68.275	80.422	Major facilitator superfamily protein
AT1G27760.3	AT1G27760	2.25599	1.78928e-17	6.87854	9.7703e-20	1775	1705	1703	6339	1744	4883	55.265	55.226	56.783	170.886	239.1	258.704	SALT-TOLERANCE 32 (SAT32)	Encodes a protein with similarity to human interferon-related developmental regulator (IFRD)that is involved in salt tolerance. Loss of function mutations are hypersensitive to salt stress and have reduced fertility. SAT32 is found in the cytoplasm but appears to translocate to the nucleus when plants are subject to salt stress.
AT1G09360.1	AT1G09360	2.2546	0.0141895	-5.23409	0.00570901	0	0	0	2	1	0	0	0	0	0.054	0.137	0	Plant invertase/pectin methylesterase inhibitor superfamily protein
AT1G11925.1	AT1G11925	2.2546	0.0191789	-4.80424	0.00808466	0	0	0	2	1	0	0	0	0	0.054	0.137	0	Stigma-specific Stig1 family protein	Encodes a Stigma-specific Stig1 family protein
AT1G27080.1	AT1G27080	2.2546	0.0220761	-4.92716	0.00952691	0	0	0	2	1	0	0	0	0	0.054	0.137	0	nitrate transporter 1.6 (NRT1.6)	Encodes a protein with low-affinity nitrate transporter activity that is expressed in the vascular tissue of the funiculus and the silique. This plasma membrane-localized enzyme is predicted to have 12 transmembrane domains. Plants lacking NRT1.6 have reduced levels of nitrate in their seeds and have increased levels of early embryonic developmental defects and seed abortion.
AT5G35917.1	AT5G35917	2.25148	0.011021	-3.42422	0.00426319	0	2	0	2	1	2	0	0.065	0	0.054	0.137	0.106	cytochrome P450, family 79, subfamily A, polypeptide 3 pseudogene (CYP79A3P)	a pseudogene with cytochrome P450 domain
AT1G66540.1	AT1G66540	2.25063	9.33232e-13	2.79572	2.24057e-14	113	90	96	448	105	224	3.518	2.915	3.201	12.077	14.395	11.868	Cytochrome P450 superfamily protein
AT2G40140.1	AT2G40140	2.24971	6.89825e-13	5.3762	1.57845e-14	683	671	587	2385	714	1710	21.265	21.734	19.572	64.294	97.889	90.597	CZF1
AT5G37750.1	AT5G37750	2.24906	0.000211941	-1.00022	4.85787e-05	8	8	7	20.2049	14.4016	35.2107	0.249	0.259	0.233	0.545	1.974	1.865	Chaperone DnaJ-domain superfamily protein
AT4G24570.1	AT4G24570	2.24442	6.37881e-09	3.46137	4.3152e-10	170	162	153	696	172	381	5.293	5.247	5.102	18.763	23.581	20.186	dicarboxylate carrier 2 (DIC2)	Encodes one of the mitochondrial dicarboxylate carriers (DIC): DIC1 (AT2G22500), DIC2 (AT4G24570), DIC3 (AT5G09470).
AT4G13990.1	AT4G13990	2.24338	2.61611e-14	2.61209	3.85473e-16	155	126	118	570	134	321	4.826	4.081	3.934	15.366	18.371	17.007	Exostosin family protein
AT5G10100.1	AT5G10100	2.24216	5.2737e-06	1.25845	7.79799e-07	28	27	37	100	49	94	0.872	0.875	1.234	2.696	6.718	4.98	Haloacid dehalogenase-like hydrolase (HAD) superfamily protein
AT1G10090.1	AT1G10090	2.24197	4.29545e-17	4.82302	2.53166e-19	860	767	759	2901	842	2143	26.776	24.844	25.307	78.205	115.437	113.537	Early-responsive to dehydration stress protein (ERD4)
AT5G05410.1	AT5G05410	2.23972	3.73565e-13	2.3812	8.0784e-15	130	126	115	483	109	363	4.048	4.081	3.834	13.021	14.944	19.232	DRE-binding protein 2A (DREB2A)	Encodes a transcription factor that specifically binds to DRE/CRT cis elements (responsive to drought and low-temperature stress). Belongs to the DREB subfamily A-2 of ERF/AP2 transcription factor family (DREB2A). There are eight members in this subfamily including DREB2B. The protein contains one AP2 domain. Overexpression of transcriptional activation domain of DREB2A resulted in significant dr…
AT5G04250.1	AT5G04250	2.23553	1.51278e-13	2.30753	2.91083e-15	151	155	164	549	175	465	4.701	5.021	5.468	14.8	23.992	24.636	Cysteine proteinases superfamily protein
AT5G37300.1	AT5G37300	2.23418	0.0114962	-1.43894	0.0044759	3	4	1	10	2	9	0.093	0.13	0.033	0.27	0.274	0.477	WSD1	Encodes a bifunctional enzyme, wax ester synthase (WS) and diacylglycerol acyltransferase (DGAT). In vitro assay indicated a ratio of 10.9 between its WS and DGAT activities. Both mutant and in vivo expression/analysis in yeast studies indicated a role in wax biosynthesis.
AT3G52470.1	AT3G52470	2.2313	1.63747e-14	5.30003	2.24952e-16	578	639	542	2980	403	1472	17.996	20.698	18.072	80.334	55.251	77.987	Late embryogenesis abundant (LEA) hydroxyproline-rich glycoprotein family
AT1G73325.1	AT1G73325	2.22275	0.00200154	1.57351	0.000615858	11	4	16	30	8	36	0.342	0.13	0.533	0.809	1.097	1.907	Kunitz family trypsin and protease inhibitor protein
AT4G33980.2	AT4G33980	2.22256	9.09264e-16	3.39433	8.31439e-18	748	721	689	2457	830	1887	23.289	23.354	22.973	66.235	113.792	99.974	FUNCTIONS IN: molecular_function unknown
AT1G71240.1	AT1G71240	2.22246	4.71199e-19	4.5456	1.34774e-21	589	595	501	2170	554	1457	18.339	19.273	16.705	58.499	75.953	77.193	Plant protein of unknown function (DUF639)
AT4G19960.1	AT4G19960	2.2188	2.17576e-16	4.71856	1.61237e-18	515	458	408	1649	533	1166	16.035	14.835	13.604	44.453	73.074	61.775	K+ uptake permease 9 (KUP9)	Encodes a potassium ion transmembrane transporter. Also mediates cesium uptake when expressed in E. coli.
AT4G38000.1	AT4G38000	2.21874	0.00764692	-3.41487	0.0028195	1	1	3	9	1	4	0.031	0.032	0.1	0.243	0.137	0.212	DNA binding with one finger 4.7 (DOF4.7)
AT2G15970.1	AT2G15970	2.21871	2.66489e-16	7.77402	2.04414e-18	7672	7679	7279	37799	6028	18096	238.87	248.729	242.705	1018.98	826.432	958.737	cold regulated 413 plasma membrane 1 (COR413-PM1)	encodes an alpha form of a protein similar to the cold acclimation protein WCOR413 in wheat. Expression is induced by short-term cold-treatment, water deprivation, and abscisic acid treatment.
AT4G30270.1	AT4G30270	2.21794	4.95424e-13	6.32625	1.09713e-14	1890	1753	1538	6594	1881	4017	58.846	56.781	51.282	177.76	257.883	212.823	xyloglucan endotransglucosylase/hydrolase 24 (XTH24)	encodes a protein similar to endo xyloglucan transferase in sequence. It is also very similar to BRU1 in soybean, which is involved in brassinosteroid response.
AT3G57020.1	AT3G57020	2.2176	6.94706e-15	5.55131	8.52012e-17	501	545	432	2204	450	1131	15.599	17.653	14.404	59.415	61.694	59.921	Calcium-dependent phosphotriesterase superfamily protein
AT1G67850.1	AT1G67850	2.21748	2.52092e-15	3.81846	2.61106e-17	246	240	252	1022	208	642	7.659	7.774	8.402	27.551	28.517	34.014	Protein of unknown function (DUF707)
AT2G32190.1	AT2G32190	2.21302	8.38803e-07	1.04815	9.96385e-08	20	26	34.4789	120	20	60	0.623	0.842	1.15	3.235	2.742	3.179	unknown protein
AT4G23990.1	AT4G23990	2.21104	1.81515e-13	4.42248	3.60277e-15	336	263	286	1162	281	756	10.461	8.519	9.536	31.325	38.525	40.053	cellulose synthase like G3 (CSLG3)	encodes a protein similar to cellulose synthase
AT1G64780.1	AT1G64780	2.21102	6.60398e-14	5.37715	1.12475e-15	310	250	256	1319	187	643	9.652	8.098	8.536	35.557	25.637	34.067
AT1G19180.1	AT1G19180	2.20921	2.15987e-09	4.78149	1.29826e-10	335	469	415	1628	347	1054	10.43	15.191	13.837	43.887	47.573	55.842	jasmonate-zim-domain protein 1 (JAZ1)	JAZ1 is a nuclear-localized protein involved in jasmonate signaling. JAZ1 transcript levels rise in response to a jasmonate stimulus. JAZ1 can interact with the COI1 F-box subunit of an SCF E3 ubiquitin ligase in a yeast-two-hybrid assay only in the presence of jasmonate-isoleucine (JA-ILE) or coronatine. Application of jasmonate methyl ester to Arabidopsis roots reduces the levels of a JAZ1:GUS …
AT1G53035.1	AT1G53035	2.20863	1.55602e-08	2.09992	1.16389e-09	215	196	192	538	315	661	6.694	6.349	6.402	14.503	43.186	35.02	unknown protein
AT5G05270.1	AT5G05270	2.2077	2.70799e-14	6.6487	4.00183e-16	695	680	709	3088	573	1716	21.639	22.026	23.64	83.246	78.558	90.915	Chalcone-flavanone isomerase family protein
AT4G20170.1	AT4G20170	2.20726	4.29325e-16	4.90691	3.51646e-18	389	300	320	1542.58	306	731	12.112	9.717	10.67	41.585	41.952	38.729	Domain of unknown function (DUF23)
AT1G79680.1	AT1G79680	2.20611	0.00268889	-0.840286	0.000859862	6	10	9	22	8	43	0.187	0.324	0.3	0.593	1.097	2.278	WALL ASSOCIATED KINASE (WAK)-LIKE 10 (WAKL10)	Encodes a twin-domain, kinase-GC signaling molecule that may function in biotic stress responses that is critically dependent on the second messenger cGMP.
AT1G33110.1	AT1G33110	2.20609	1.25149e-16	6.07399	8.78616e-19	764	618	636	3099	588	1516	23.787	20.018	21.206	83.542	80.614	80.319	MATE efflux family protein
AT4G12470.1	AT4G12470	2.20487	1.95616e-09	5.85326	1.16395e-10	1201	1285	1173.47	6847	1019.68	2368.07	37.393	41.622	39.127	184.58	139.797	125.462	azelaic acid induced 1 (AZI1)	Encodes AZI1 (AZELAIC ACID INDUCED 1). Involved in the priming of salicylic acid induction and systemic immunity triggered by pathogen or azelaic acid.
AT1G03905.1	AT1G03905	2.20472	6.61245e-14	2.69907	1.12906e-15	102	98	103	457	71	245	3.176	3.174	3.434	12.32	9.734	12.98	P-loop containing nucleoside triphosphate hydrolases superfamily protein
AT3G25250.1	AT3G25250	2.20209	2.60472e-06	0.784799	3.53994e-07	26	26	13	78	21	61	0.81	0.842	0.433	2.103	2.879	3.232	AGC2-1	Arabidopsis protein kinase
AT1G71520.1	AT1G71520	2.20089	0.00466555	-2.36406	0.00161025	2	1	3	6	1	12	0.062	0.032	0.1	0.162	0.137	0.636	Integrase-type DNA-binding superfamily protein	encodes a member of the DREB subfamily A-5 of ERF/AP2 transcription factor family. The protein contains one AP2 domain. There are 16 members in this subfamily including RAP2.1, RAP2.9 and RAP2.10.
AT5G53290.1	AT5G53290	2.1991	8.90364e-11	2.3829	3.66564e-12	67	106	92	330	114	203	2.086	3.433	3.068	8.896	15.629	10.755	cytokinin response factor 3 (CRF3)	encodes a member of the ERF (ethylene response factor) subfamily B-5 of ERF/AP2 transcription factor family. The protein contains one AP2 domain. There are 7 members in this subfamily.
AT5G44575.1	AT5G44575	2.19391	2.70612e-08	2.76895	2.13089e-09	89	88	54	278	69	222	2.771	2.85	1.801	7.494	9.46	11.762	unknown protein
AT2G40460.1	AT2G40460	2.18835	4.56448e-17	4.6282	2.72979e-19	489	402	328	1653	329	1040	15.225	13.021	10.937	44.561	45.106	55.1	Major facilitator superfamily protein
AT4G36900.1	AT4G36900	2.18823	3.22927e-11	1.59019	1.18815e-12	78	86	84	409	73	152	2.429	2.786	2.801	11.026	10.008	8.053	related to AP2 10 (RAP2.10)	encodes a member of the DREB subfamily A-5 of ERF/AP2 transcription factor family (RAP2.10). The protein contains one AP2 domain. There are 16 members in this subfamily including RAP2.9 and RAP2.1.
AT3G24840.1	AT3G24840	2.18644	2.07546e-13	3.44896	4.19724e-15	170	191	188	627	204	503	5.293	6.187	6.269	16.903	27.968	26.649	Sec14p-like phosphatidylinositol transfer family protein
AT1G65490.1	AT1G65490	2.18523	2.99856e-11	4.84703	1.09547e-12	216	146	132	681	143	384	6.725	4.729	4.401	18.358	19.605	20.345	unknown protein
ATMG00040.1	ATMG00040	2.18443	0.018416	-4.16156	0.00771198	1.48681	1.11902	0	5.25505	0	3.1381	0.046	0.036	0	0.142	0	0.166	ATP synthase subunit C family protein
AT5G55400.1	AT5G55400	2.17923	5.71008e-17	4.24291	3.53864e-19	414	424	374	1444	415	1041	12.89	13.734	12.47	38.927	56.896	55.153	Actin binding Calponin homology (CH) domain-containing protein
AT2G28180.1	AT2G28180	2.17814	0.0182756	-2.95034	0.00764526	2	2	0	7	3	1	0.062	0.065	0	0.189	0.411	0.053	ATCHX8	member of Putative Na+/H+ antiporter family
AT1G19200.1	AT1G19200	2.17413	1.53956e-08	1.81265	1.14892e-09	55	41	57	234	33	113	1.712	1.328	1.901	6.308	4.524	5.987	Protein of unknown function (DUF581)
AT3G29670.1	AT3G29670	2.17387	1.6436e-09	1.49346	9.5731e-11	68	71	61	332	45	132	2.117	2.3	2.034	8.95	6.169	6.993	HXXXD-type acyl-transferase family protein	Encodes a malonyltransferase that may play a role in phenolic xenobiotic detoxification.
AT4G28330.1	AT4G28330	2.17278	4.46107e-09	0.725917	2.93087e-10	27	28	25	98	23	79	0.841	0.907	0.834	2.642	3.153	4.185	unknown protein
AT1G01420.1	AT1G01420	2.17006	3.07553e-17	4.46606	1.75935e-19	370	314	294	1486	276	695	11.52	10.171	9.803	40.059	37.839	36.822	UDP-glucosyl transferase 72B3 (UGT72B3)
AT5G14570.1	AT5G14570	2.16942	2.26541e-13	5.73738	4.65354e-15	1061	872	882	5286	667	1891	33.034	28.245	29.409	142.499	91.445	100.186	high affinity nitrate transporter 2.7 (NRT2.7)	Encodes ATNRT2.7, a nitrate transporter that controls nitrate content in seeds. Expression is detected in reproductive organs and peaks in seeds. Localized to the vacuolar membrane.
AT3G22830.1	AT3G22830	2.16509	1.29906e-05	0.662592	2.12073e-06	29	25	36	83	60	93	0.903	0.81	1.2	2.238	8.226	4.927	heat shock transcription factor A6B (HSFA6B)	member of Heat Stress Transcription Factor (Hsf) family
AT4G39800.1	AT4G39800	2.16416	4.40785e-16	8.216	3.64853e-18	3303	3139	3202	15427	2501	7341	102.84	101.675	106.765	415.879	342.884	388.93	myo-inositol-1-phosphate synthase 1 (MIPS1)	** Referred to as MIPS2 in Mitsuhashi et al 2008. myo-inositol-1-phosphate synthase isoform 1.Expressed in leaf, root and silique. Immunolocalization experiments with an antibody recognizing MIPS1, MIPS2, and MIPS3 showed endosperm localization.
AT4G32800.1	AT4G32800	2.16237	2.07028e-14	3.38242	2.96075e-16	184	206	200	907	171	393	5.729	6.673	6.669	24.451	23.444	20.821	Integrase-type DNA-binding superfamily protein	encodes a member of the DREB subfamily A-4 of ERF/AP2 transcription factor family. The protein contains one AP2 domain. There are 17 members in this subfamily including TINY.
AT1G59950.1	AT1G59950	2.16229	0.0185736	-2.46023	0.00778604	1	1	3	4	2	8	0.031	0.032	0.1	0.108	0.274	0.424	NAD(P)-linked oxidoreductase superfamily protein
AT1G72210.1	AT1G72210	2.16135	2.16667e-11	1.78605	7.68076e-13	67	68	71	320	46	147	2.086	2.203	2.367	8.627	6.307	7.788	basic helix-loop-helix (bHLH) DNA-binding superfamily protein
AT3G49130.1	AT3G49130	2.16069	0.00749642	-2.71731	0.00275491	3	5	0	5	1	11	0.093	0.162	0	0.135	0.137	0.583	SWAP (Suppressor-of-White-APricot)/surp RNA-binding domain-containing protein
AT2G37040.1	AT2G37040	2.15841	5.64098e-16	8.69117	4.79147e-18	3723	3954.09	4258	18628.8	3081.75	9218.58	115.916	128.076	141.975	502.192	422.504	488.406	PHE ammonia lyase 1 (PAL1)	Encodes PAL1, a phenylalanine ammonia-lyase. Arabidopsis has four PALs: AT2G37040 (PAL1), AT3G53260 (PAL2), AT5G04230 (PAL3) and AT3G10340 (PAL4).
AT1G16730.1	AT1G16730	2.15662	1.90753e-10	3.24136	8.53946e-12	101	67	66	331	67	167	3.145	2.17	2.201	8.923	9.186	8.848	unknown protein 6 (UP6)
AT1G64480.1	AT1G64480	2.15634	0.016366	-4.48157	0.00672939	1	0	0	2	0	2	0.031	0	0	0.054	0	0.106	calcineurin B-like protein 8 (CBL8)	calcineurin B-like protein 8, member of plant-specific family of calcium sensor proteins containing 3 EF-hand motifs
AT5G11590.1	AT5G11590	2.1555	8.61536e-11	2.09486	3.51708e-12	77	77	98	398	70	154	2.397	2.494	3.268	10.729	9.597	8.159	TINY2 (TINY2)	encodes a member of the DREB subfamily A-4 of ERF/AP2 transcription factor family. The protein contains one AP2 domain. There are 17 members in this subfamily including TINY.
AT5G41780.1	AT5G41780	2.15136	0.00399841	-1.03361	0.00134863	9	3	1	11	7	8	0.28	0.097	0.033	0.297	0.96	0.424	myosin heavy chain-related
AT1G51820.1	AT1G51820	2.15023	1.46324e-05	3.04018	2.42426e-06	106	69	86	316	69	242	3.3	2.235	2.868	8.519	9.46	12.821	Leucine-rich repeat protein kinase family protein
AT3G05980.1	AT3G05980	2.14969	6.59117e-13	1.79665	1.49962e-14	162	106	105	500	121	268	5.044	3.433	3.501	13.479	16.589	14.199	unknown protein
AT2G20142.1	AT2G20142	2.14872	1.74054e-06	2.09181	2.25837e-07	51	79	77	195	95	214	1.588	2.559	2.567	5.257	13.024	11.338	Toll-Interleukin-Resistance (TIR) domain family protein
AT1G17710.1	AT1G17710	2.14498	0.00113937	1.68203	0.000323072	25	18	20	76	22	55	0.778	0.583	0.667	2.049	3.016	2.914	Pyridoxal phosphate phosphatase-related protein	Encodes a phosphoethanolamine/phosphocholine phosphatase. It is likely to be involved in the liberation of inorganic phosphate from intracellular sources. Expression is upregulated in the shoot of cax1/cax3 mutant.
AT4G04930.1	AT4G04930	2.14476	0.0144337	-4.97455	0.00581913	0	2	0	3	0	2	0	0.065	0	0.081	0	0.106	DES-1-LIKE	Encodes a sphingolipid delta4-desaturase, involved in sphingolipid biosynthesis. Specifically expressed in floral tissues. Knockout mutants were devoid of sphinga-4,8-dienine in floral tissues.
AT2G38490.1	AT2G38490	2.14463	0.0201835	-1.80622	0.00858774	8	0	7	19	3	3	0.249	0	0.233	0.512	0.411	0.159	CBL-interacting protein kinase 22 (CIPK22)	member of AtCIPKs
AT2G25625.1	AT2G25625	2.14462	8.90364e-11	3.18695	3.65917e-12	133	117	95	470	72	300	4.141	3.79	3.168	12.67	9.871	15.894	unknown protein
AT1G54095.1	AT1G54095	2.14386	0.0113575	-3.12058	0.00441502	2	1	2	8	1	5	0.062	0.032	0.067	0.216	0.137	0.265	Protein of unknown function (DUF1677)
AT1G33230.1	AT1G33230	2.14242	2.03909e-18	4.67266	8.39497e-21	605	588	483	2185	475	1353	18.837	19.046	16.105	58.903	65.122	71.683	TMPIT-like protein
AT1G60783.1	AT1G60783	2.13815	0.0181674	-3.70064	0.00759214	0	2	1	7	0	2	0	0.065	0.033	0.189	0	0.106	unknown protein
AT2G28550.3	AT2G28550	2.13752	1.70243e-18	7.2027	6.78759e-21	2706	2314	2488	10844	2198	5307	84.252	74.952	82.958	292.331	301.343	281.168	related to AP2.7 (RAP2.7)
AT2G34720.1	AT2G34720	2.13691	5.33855e-18	4.80287	2.59119e-20	401	339.774	331	1483.94	307	794	12.485	11.006	11.037	40.004	42.089	42.067	nuclear factor Y, subunit A4 (NF-YA4)
AT1G60880.1	AT1G60880	2.13511	0.0203608	-5.36154	0.00867374	0	0	0	3	0	0	0	0	0	0.081	0	0	AGAMOUS-like-56 (AGL56)	Root Specific
AT3G13220.1	AT3G13220	2.13511	0.0104695	-5.69174	0.00402401	0	0	0	3	0	0	0	0	0	0.081	0	0	WBC27	Encodes a ATP-binding cassette transporter G26 (ABCG26) involved in tapetal cell and pollen development. Required for male fertility and pollen exine formation.
AT4G28811.1	AT4G28811	2.13511	0.0129804	-5.01574	0.00515224	0	0	0	3	0	0	0	0	0	0.081	0	0	basic helix-loop-helix (bHLH) DNA-binding superfamily protein
AT5G05070.1	AT5G05070	2.13511	0.0181259	-5.50873	0.00757006	0	0	0	3	0	0	0	0	0	0.081	0	0	DHHC-type zinc finger family protein
AT5G35715.1	AT5G35715	2.13511	0.0171519	-5.55966	0.00710309	0	0	0	3	0	0	0	0	0	0.081	0	0	cytochrome P450, family 71, subfamily B, polypeptide 8 (CYP71B8)	encodes a protein with cytochrome P450 domain
AT1G60270.1	AT1G60270	2.12731	9.45381e-14	4.16903	1.67977e-15	241	192	198	699	208	567	7.504	6.219	6.602	18.844	28.517	30.04	beta glucosidase 6 (BGLU6)
AT5G48400.2	AT5G48400	2.1253	4.48512e-05	-0.27458	8.49985e-06	13	16	7	41	11	32	0.405	0.518	0.233	1.105	1.508	1.695	ATGLR1.2	member of Putative ligand-gated ion channel subunit family
AT4G28320.1	AT4G28320	2.12347	9.76035e-15	2.94013	1.25203e-16	204	195	198	727	201	470	6.352	6.316	6.602	19.598	27.557	24.901	Glycosyl hydrolase superfamily protein	Encodes a endo-beta-mannanase involved in seed germination.
AT5G46660.1	AT5G46660	2.12347	0.0053929	-3.20537	0.00189634	1	1	1	5	1	3	0.031	0.032	0.033	0.135	0.137	0.159	protein kinase C-like zinc finger protein
AT2G23210.1	AT2G23210	2.12265	0.0126118	-5.36154	0.00497803	0	0	0	1	0	1	0	0	0	0.027	0	0.053	UDP-Glycosyltransferase superfamily protein
AT3G03760.1	AT3G03760	2.12265	0.0217672	-5.09738	0.00936625	0	0	0	1	0	1	0	0	0	0.027	0	0.053	LOB domain-containing protein 20 (LBD20)
AT4G14080.1	AT4G14080	2.12265	0.0121894	-5.23409	0.00479125	0	0	0	1	0	1	0	0	0	0.027	0	0.053	maternal effect embryo arrest 48 (MEE48)
AT4G25640.2	AT4G25640	2.12189	6.15763e-19	7.05997	2.02808e-21	2060	2088	1948	8880	1683	4385	64.139	67.632	64.952	239.386	230.737	232.32	detoxifying efflux carrier 35 (DTX35)	Encodes a multidrug and toxin efflux family transporter. Involved in flavonoid metabolism, affecting Root growth, seed development and germination, and pollen development, release and viability.
AT1G64500.1	AT1G64500	2.12042	3.17353e-14	5.73582	4.93736e-16	335	238	216	1143	253	488	10.43	7.709	7.202	30.813	34.686	25.855	Glutaredoxin family protein	A member of a protein family found in plants and animals that contain conserved C-terminal glutaredoxin-like and putative zinc-binding cysteine-rich domains. It is involved in light stimulated actin bundling and chloroplast movement.
AT2G43440.1	AT2G43440	2.11949	7.58858e-08	0.414359	6.71873e-09	27	31	31	117	22	73	0.841	1.004	1.034	3.154	3.016	3.868	F-box and associated interaction domains-containing protein
AT4G26850.1	AT4G26850	2.11765	2.22205e-18	8.44524	9.2445e-21	3322	2762	2355	12254	2364	5812	103.431	89.464	78.523	330.341	324.102	307.923
AT1G50050.1	AT1G50050	2.11671	0.0151496	-4.22953	0.00615242	1	0	1	7	0	1	0.031	0	0.033	0.189	0	0.053	CAP (Cysteine-rich secretory proteins, Antigen 5, and Pathogenesis-related 1 protein) superfamily protein
AT3G04060.1	AT3G04060	2.11627	3.32104e-10	1.01974	1.59755e-11	61	46	39	190	50	103	1.899	1.49	1.3	5.122	6.855	5.457	NAC domain containing protein 46 (NAC046)
AT1G30100.1	AT1G30100	2.1145	0.000180563	-2.19333	4.06745e-05	4	5	5	23	3	10	0.125	0.162	0.167	0.62	0.411	0.53	nine-cis-epoxycarotenoid dioxygenase 5 (NCED5)	Encodes 9-cis-epoxycarotenoid dioxygenase, a key enzyme in the biosynthesis of abscisic acid. The expression of this gene increases during the first 6h of imbibition.
AT1G70900.1	AT1G70900	2.11302	5.95609e-16	4.66925	5.11075e-18	580	501	461	2241	366	1169	18.058	16.228	15.371	60.413	50.178	61.934	unknown protein
AT1G07620.1	AT1G07620	2.10951	0.000214514	1.30116	4.92244e-05	19	20	10	45	14	63	0.592	0.648	0.333	1.213	1.919	3.338	ATOBGM
AT5G54060.1	AT5G54060	2.10795	3.70839e-07	3.9515	3.95669e-08	58	74	100	297	69	161	1.806	2.397	3.334	8.006	9.46	8.53	UDP-glucose:flavonoid 3-o-glucosyltransferase (UF3GT)	Encodes a anthocyanin 3-O-glucoside: 2"-O-xylosyl-transferase involved in anthocyanin modification that converts cyanidin 3-O-glucoside to cyanidin 3-O-xylosyl(1->2)glucoside. Its preferred sugar donor is UDP-xylose.
AT5G37440.1	AT5G37440	2.10624	1.40369e-05	0.657083	2.31769e-06	43	40	43	98.7951	70.5984	163.789	1.339	1.296	1.434	2.663	9.679	8.678	Chaperone DnaJ-domain superfamily protein
AT5G20410.1	AT5G20410	2.10495	1.01054e-10	3.09191	4.23047e-12	138	94	113	509	69	246	4.297	3.045	3.768	13.722	9.46	13.033	monogalactosyldiacylglycerol synthase 2 (MGD2)	Encodes a type B monogalactosyldiacylglycerol (MGDG) synthase. Strongly induced by phosphate deprivation, and in non-photosynthetic tissues. Does not contribute to galactolipid synthesis under Pi-sufficient conditions but does under Pi starvation.
AT5G15948.1	AT5G15948	2.1046	8.91443e-09	3.99437	6.243e-10	146	128	153	409	123	489	4.546	4.146	5.102	11.026	16.863	25.908	conserved peptide upstream open reading frame 10 (CPuORF10)	Upstream open reading frames (uORFs) are small open reading frames found in the 5' UTR of a mature mRNA, and can potentially mediate translational regulation of the largest, or major, ORF (mORF). CPuORF10 represents a conserved upstream opening reading frame relative to major ORF AT5G15950.1
AT4G29190.1	AT4G29190	2.09905	1.29254e-16	4.28974	9.13043e-19	757	688	654	3165	540	1437	23.569	22.285	21.806	85.322	74.033	76.133	Zinc finger C-x8-C-x5-C-x3-H type family protein
AT2G45570.1	AT2G45570	2.09497	0.0167176	0.286833	0.00689472	20	14	15	59	9	51	0.623	0.453	0.5	1.591	1.234	2.702	cytochrome P450, family 76, subfamily C, polypeptide 2 (CYP76C2)	member of CYP76C
AT5G47060.1	AT5G47060	2.09145	0.000334056	4.41009	8.10565e-05	364	349	351	457	791	1561	11.333	11.304	11.703	12.32	108.445	82.703	Protein of unknown function (DUF581)
AT5G13200.1	AT5G13200	2.09022	1.49077e-10	2.72089	6.46053e-12	139	138	141	670	78	273	4.328	4.47	4.701	18.062	10.694	14.464	GRAM domain family protein
AT3G47820.1	AT3G47820	2.08906	9.88301e-16	3.99977	9.07995e-18	284	265	201	1032	228	487	8.842	8.584	6.702	27.821	31.259	25.802	PLANT U-BOX 39 (PUB39)
AT3G18610.1	AT3G18610	2.08331	1.27771e-09	1.36029	7.29251e-11	55	36	51	187	30	110	1.712	1.166	1.701	5.041	4.113	5.828	nucleolin like 2 (NUC-L2)	Encodes ATNUC-L2 (NUCLEOLIN LIKE 2).
AT1G13260.1	AT1G13260	2.08326	1.04641e-16	5.41969	7.02895e-19	1366	1242	1196	5110	1082	2665	42.531	40.229	39.878	137.755	148.341	141.193	related to ABI3/VP1 1 (RAV1)	Encodes an AP2/B3 domain transcription factor which is upregulated in response to low temperature. It contains a B3 DNA binding domain. It has circadian regulation and may function as a negative growth regulator.
AT1G53660.1	AT1G53660	2.08269	0.0201793	-3.05922	0.00858416	2	1	0	3	1	3	0.062	0.032	0	0.081	0.137	0.159	nodulin MtN21 /EamA-like transporter family protein	Nucleotide/sugar transporter family protein
AT4G27830.1	AT4G27830	2.08222	3.84064e-11	5.80137	1.44471e-12	926.695	961.794	938.191	2412.74	976.073	2728.61	28.853	31.153	31.282	65.042	133.819	144.563	beta glucosidase 10 (BGLU10)	Encodes a beta-glucosidase that may be responsible for acyl-glucose-dependent anthocyanin glucosyltransferase activity in Arabidopsis. In vitro efforts to demonstrate AAGT activity for BGLU10 have been unsuccessful but experiments with mutants in this gene suggest at least an indirect involvement in anthocyanin formation.
AT1G01580.1	AT1G01580	2.08172	0.00312033	0.807664	0.00101649	33	55	12	87	9	143	1.027	1.781	0.4	2.345	1.234	7.576	ferric reduction oxidase 2 (FRO2)	Encodes the low-iron-inducible ferric chelate reductase responsible for reduction of iron at the root surface. It is likely to be the major Fe(III) chelate reductase in Arabidopsis iron metabolism. Coordinately regulated with IRT1, the major transporter responsible for high-affinity iron uptake from the soil, at both transcriptional and posttranscriptional levels. Steady state mRNA levels are reg…
AT1G64900.1	AT1G64900	2.07775	9.33914e-17	6.74181	6.23284e-19	1930.86	1745	1817	8394	1372	3757	60.118	56.522	60.585	226.284	188.1	199.048	cytochrome P450, family 89, subfamily A, polypeptide 2 (CYP89A2)	Encodes cytochrome P450 (CYP89A2).
AT5G45070.1	AT5G45070	2.07707	5.31886e-06	0.872178	7.8809e-07	32	43	27	118	21	98	0.996	1.393	0.9	3.181	2.879	5.192	phloem protein 2-A8 (PP2-A8)
AT5G50720.1	AT5G50720	2.07677	5.16704e-12	1.56431	1.53164e-13	75	79	61	290	64	142	2.335	2.559	2.034	7.818	8.774	7.523	HVA22 homologue E (HVA22E)	Encodes one of five HVA22 homologs in Arabidopsis. HVA22 is an ABA- and stress-inducible gene first isolated from barley. Members of this gene family have only been found in eukaryotes. AtHVA22e mRNA is upregulated to varying degrees in response to cold stress, salt stress, ABA treatment or dehydration.
AT5G58700.1	AT5G58700	2.07499	1.76897e-15	3.3773	1.75556e-17	274	263	259	940	229	638	8.531	8.519	8.636	25.34	31.396	33.802	phosphatidylinositol-speciwc phospholipase C4 (PLC4)
AT1G68050.1	AT1G68050	2.0749	3.6009e-18	4.84727	1.63855e-20	1870	1746	1753	7274	1510	3713	58.223	56.554	58.451	196.091	207.019	196.717	flavin-binding, kelch repeat, f box 1 (FKF1)	Encodes FKF1, a flavin-binding kelch repeat F box protein, is clock-controlled, regulates transition to flowering. Forms a complex with GI on the CO promoter to regulate CO expression.
AT5G01100.1	AT5G01100	2.07366	6.59396e-07	1.5708	7.58127e-08	41	47	42	129	64	114	1.277	1.522	1.4	3.478	8.774	6.04	O-fucosyltransferase family protein
AT3G05858.1	AT3G05858	2.07251	0.00750969	-2.70499	0.00276044	1	6	1	8	2	5	0.031	0.194	0.033	0.216	0.274	0.265	unknown protein
AT2G40350.1	AT2G40350	2.07203	5.72536e-08	-2.47939	4.87804e-09	32	28	22	112	16	63	0.996	0.907	0.734	3.019	2.194	3.338	Integrase-type DNA-binding superfamily protein	encodes a member of the DREB subfamily A-2 of ERF/AP2 transcription factor family. The protein contains one AP2 domain. There are eight members in this subfamily including DREB2A AND DREB2B that are involved in response to drought.
AT5G63160.1	AT5G63160	2.07157	8.02229e-16	5.56411	7.23136e-18	615	485	422	1770	465	1143	19.148	15.71	14.071	47.715	63.751	60.557	BTB and TAZ domain protein 1 (BT1)	BTB and TAZ domain protein. Short-lived nuclear-cytoplasmic protein targeted for degradation by the 26S proteosome pathway. Acts redundantly with BT2 and BT3 during female gametophyte development.
AT5G62360.1	AT5G62360	2.06647	1.76579e-18	3.73262	7.11674e-21	1409	1447	1362	5070	1269	3059	43.87	46.87	45.413	136.676	173.978	162.068	Plant invertase/pectin methylesterase inhibitor superfamily protein
AT1G05550.3	AT1G05550	2.0658	0.00829213	-1.85861	0.00308686	2	3	1	10	0	9	0.062	0.097	0.033	0.27	0	0.477	Protein of unknown function (DUF295)
AT5G14560.1	AT5G14560	2.06568	4.09361e-11	1.21191	1.55406e-12	72	76	77	308	58	151	2.242	2.462	2.567	8.303	7.952	8	unknown protein
AT5G17350.1	AT5G17350	2.06275	0.000364737	-0.496023	8.95759e-05	7	8	10	49	5	11	0.218	0.259	0.333	1.321	0.685	0.583	unknown protein
AT1G45616.1	AT1G45616	2.06019	6.09259e-06	0.488493	9.19367e-07	20	12	11	43	14	42	0.623	0.389	0.367	1.159	1.919	2.225	receptor like protein 6 (RLP6)
AT1G01560.2	AT1G01560	2.05987	0.000851385	0.853001	0.000231857	12	27	24	68	11	61	0.374	0.875	0.8	1.833	1.508	3.232	MAP kinase 11 (MPK11)	member of MAP Kinase
AT3G14690.1	AT3G14690	2.05787	5.0105e-21	7.14904	5.469e-24	2506.36	2333.99	2339.56	9006.83	1916.5	5445.24	78.036	75.6	78.008	242.805	262.75	288.492	cytochrome P450, family 72, subfamily A, polypeptide 15 (CYP72A15)	putative cytochrome P450
AT1G56060.1	AT1G56060	2.05663	0.00030633	-0.213692	7.35589e-05	13	9	9	35	7	31	0.405	0.292	0.3	0.944	0.96	1.642	unknown protein
AT5G38310.1	AT5G38310	2.05582	0.00192295	-1.73541	0.000588093	8	4	7	17	7	21	0.249	0.13	0.233	0.458	0.96	1.113	unknown protein
AT1G75810.1	AT1G75810	2.05183	8.62807e-12	2.8417	2.69592e-13	114	106	86	441	85	179	3.549	3.433	2.868	11.888	11.653	9.484	unknown protein
AT5G20230.1	AT5G20230	2.04851	5.1377e-06	4.05727	7.56128e-07	286	289	297	1091	214	669	8.905	9.361	9.903	29.411	29.339	35.444	blue-copper-binding protein (BCB)	Al-stress-induced gene
AT3G28580.1	AT3G28580	2.04803	0.0116257	0.755985	0.00453439	4	11	19	19	11	51	0.125	0.356	0.634	0.512	1.508	2.702	P-loop containing nucleoside triphosphate hydrolases superfamily protein
AT4G18690.1	AT4G18690	2.04372	0.0106562	-5.03409	0.00410547	0	1	1	4	0	2	0	0.032	0.033	0.108	0	0.106	unknown protein
AT4G27970.1	AT4G27970	2.04124	1.10469e-09	1.63801	6.22837e-11	54	80	76	257	67	138	1.681	2.591	2.534	6.928	9.186	7.311	SLAC1 homologue 2 (SLAH2)	Encodes a protein with ten predicted transmembrane helices. The SLAH2 protein has similarity to the SLAC1 protein involved in ion homeostasis in guard cells. But, it is not expressed in guard cells and cannot complement a slac1-2 mutant suggesting that it performs a different function. SLAH2:GFP localizes to the plasma membrane.
AT3G54950.1	AT3G54950	2.04079	1.77712e-14	3.26918	2.48759e-16	241	192	202	895	151	412	7.504	6.219	6.735	24.127	20.702	21.828		Encodes pPLAIIIbeta, a member of the Group 3 patatin-related phospholipases. pPLAIIIbeta hydrolyzes phospholipids and galactolipids and additionally has acyl-CoA thioesterase activity. Alterations of pPLAIII&#946
AT4G29610.1	AT4G29610	2.04053	9.4435e-12	1.38708	2.98754e-13	230	195	233	1020	147	386	7.161	6.316	7.769	27.497	20.154	20.451	Cytidine/deoxycytidylate deaminase family protein
AT5G26920.1	AT5G26920	2.03334	1.5575e-08	3.34781	1.16568e-09	165	190	135	551	137	390	5.137	6.154	4.501	14.854	18.783	20.662		Encodes a calmodulin-binding protein CBP60g (calmodulin binding protein 60-like.g). The calmodulin-binding domain is located near the N-terminus
AT5G12010.1	AT5G12010	2.03311	2.21279e-16	5.33476	1.6494e-18	599	605	579	2494	484	1119	18.65	19.596	19.306	67.233	66.356	59.285	unknown protein
AT3G45960.2	AT3G45960	2.03304	4.73592e-07	-0.185962	5.21105e-08	23	23	13	68	20	42	0.716	0.745	0.433	1.833	2.742	2.225	expansin-like A3 (EXLA3)	member of EXPANSIN-LIKE. Naming convention from the Expansin Working Group (Kende et al, 2004. Plant Mol Bio)
AT1G69570.1	AT1G69570	2.02994	4.37759e-12	3.11248	1.27107e-13	168	144	139	463	170	359	5.231	4.664	4.635	12.481	23.307	19.02	Dof-type zinc finger DNA-binding family protein
AT4G15130.1	AT4G15130	2.02097	4.47842e-16	4.7133	3.76517e-18	622	561	637	1912	547	1419	19.366	18.171	21.24	51.543	74.993	75.179	phosphorylcholine cytidylyltransferase2 (CCT2)
AT1G71360.1	AT1G71360	2.02037	4.87197e-17	4.06309	2.95591e-19	360	340	318	1186	288	750	11.209	11.013	10.603	31.972	39.484	39.735	Galactose-binding protein
AT2G25530.1	AT2G25530	2.01912	4.32469e-14	4.22427	7.06569e-16	215	200	191	664	182	475	6.694	6.478	6.369	17.9	24.952	25.166	AFG1-like ATPase family protein
AT4G18010.1	AT4G18010	2.0182	6.97691e-14	6.06091	1.19734e-15	1225	1217	1156	4025	1176	2391	38.141	39.42	38.545	108.505	161.228	126.677	myo-inositol polyphosphate 5-phosphatase 2 (5PTASE2)	Encodes an inositol polyphosphate 5-phosphatase that appears to have Type I activity. It can dephosphorylate IP3(inositol(1,4,5)P3) and IP4 (inositol(1,3,4,5)P4), but it does not appear to be active against phosphatidylinositol 4,5 bisphosphate. Overexpression of this gene renders plants insensitive to ABA in germination and growth assays.
AT2G40340.1	AT2G40340	2.01665	1.85811e-13	1.51779	3.6961e-15	149	114	114	442	87	302	4.639	3.693	3.801	11.915	11.928	16	DREB2C	Encodes a member of the DREB subfamily A-2 of ERF/AP2 transcription factor family. The protein contains one AP2 domain. There are eight members in this subfamily including DREB2A AND DREB2B that are involved in response to drought.
AT4G38960.3	AT4G38960	2.01446	2.13136e-09	3.01774	1.27928e-10	86	55	57	201	62	170	2.678	1.781	1.901	5.419	8.5	9.007	B-box type zinc finger family protein
AT1G64820.1	AT1G64820	2.01333	0.00982073	-3.17557	0.00373337	2	2	1	14	2	1	0.062	0.065	0.033	0.377	0.274	0.053	MATE efflux family protein
AT4G27290.1	AT4G27290	2.01275	1.99209e-05	-0.908901	3.41699e-06	6	13	10	35	8	19	0.187	0.421	0.333	0.944	1.097	1.007	S-locus lectin protein kinase family protein
AT5G24640.1	AT5G24640	2.01212	0.0118622	-2.39536	0.00464311	1	3	5	5	4	12	0.031	0.097	0.167	0.135	0.548	0.636	unknown protein
AT5G14410.1	AT5G14410	-2.01335	5.45729e-09	2.37309	3.65396e-10	267	248	248	40	21	46	8.313	8.033	8.269	1.078	2.879	2.437	unknown protein
AT2G26710.1	AT2G26710	-2.01733	3.16026e-09	1.42032	1.99819e-10	216	197	219	50	9	25	6.725	6.381	7.302	1.348	1.234	1.325	PHYB ACTIVATION TAGGED SUPPRESSOR 1 (BAS1)	Encodes a member of the cytochrome p450 family that serves as a control point between multiple photoreceptor systems and brassinosteroid signal transduction. Involved in brassinolide metabolism. Mediates response to a variety of light signals including hypocotyl elongation and cotyledon expansion.
AT1G72430.1	AT1G72430	-2.01958	1.10134e-09	4.03617	6.19994e-11	920	867	780	235	25	97	28.644	28.083	26.008	6.335	3.427	5.139	SAUR-like auxin-responsive protein family
AT3G45390.1	AT3G45390	-2.02115	0.000261441	-0.745482	6.14542e-05	48	34	39	5	1	12	1.494	1.101	1.3	0.135	0.137	0.636	Concanavalin A-like lectin protein kinase family protein
AT4G31351.1	AT4G31351	-2.0243	0.00055225	-0.966754	0.000142185	39.6667	27.84	32.7273	4	1	8.88889	1.235	0.902	1.091	0.108	0.137	0.471	unknown protein	This gene encodes a small protein and has either evidence of transcription or purifying selection.
AT5G07820.1	AT5G07820	-2.02958	5.92971e-08	1.87346	5.0804e-09	212	219	188	33	12	40	6.601	7.094	6.269	0.89	1.645	2.119	Plant calmodulin-binding protein-related
AT5G10150.1	AT5G10150	-2.02975	1.48147e-10	3.34848	6.41381e-12	447	372	373	86	20	51	13.917	12.049	12.437	2.318	2.742	2.702	FUNCTIONS IN: molecular_function unknown
AT1G27210.1	AT1G27210	-2.03199	3.13795e-15	3.76065	3.38614e-17	1178	986	983	240	45	133	36.677	31.937	32.776	6.47	6.169	7.046	ARM repeat superfamily protein
AT1G23120.1	AT1G23120	-2.03429	0.00279103	-1.39427	0.000897362	27	26	16	6	0	3	0.841	0.842	0.533	0.162	0	0.159	Polyketide cyclase/dehydrase and lipid transport superfamily protein
AT5G25240.1	AT5G25240	-2.03716	3.70366e-05	0.484789	6.85999e-06	83	76	82	32	3	4	2.584	2.462	2.734	0.863	0.411	0.212	unknown protein
AT3G05240.1	AT3G05240	-2.03829	0.000340228	-0.621309	8.27901e-05	33	43	37	8	5	2	1.027	1.393	1.234	0.216	0.685	0.106	mitochondrial editing factor 19 (MEF19)	Encodes a pentatricopeptide repeat protein (PPR) protein involved in mitochondrial mRNA editing.
AT5G49450.1	AT5G49450	-2.03908	6.82703e-07	1.17538	7.8793e-08	231	144	179	40	8	23	7.192	4.664	5.968	1.078	1.097	1.219	basic leucine-zipper 1 (bZIP1)	Encodes a transcription activator is a positive regulator of plant tolerance to salt, osmotic and drought stresses.
AT5G22270.1	AT5G22270	-2.03996	3.21283e-07	1.29643	3.36947e-08	227	180	153	39	7	27	7.068	5.83	5.102	1.051	0.96	1.43	unknown protein
AT1G53885.1	AT1G53885	-2.04291	1.07539e-05	-1.12311	1.71224e-06	56.5	66.5	73.5	11	5	8	1.759	2.154	2.451	0.297	0.685	0.424	Protein of unknown function (DUF581)
AT1G53903.1	AT1G53903	-2.04291	1.07539e-05	-1.12311	1.71224e-06	56.5	66.5	73.5	11	5	8	1.759	2.154	2.451	0.297	0.685	0.424	Protein of unknown function (DUF581)
AT4G26288.1	AT4G26288	-2.04363	0.00534371	-1.72037	0.00187672	16.6481	16.0842	16.1831	1.36812	3.60683	1.5414	0.518	0.521	0.54	0.037	0.494	0.082	FUNCTIONS IN: molecular_function unknown
AT3G26200.1	AT3G26200	-2.04582	3.46304e-06	1.66773	4.87203e-07	201	218	175	51	11	17	6.258	7.061	5.835	1.375	1.508	0.901	cytochrome P450, family 71, subfamily B, polypeptide 22 (CYP71B22)	putative cytochrome P450
AT2G34000.1	AT2G34000	-2.04725	0.0166889	-4.89999	0.00688024	5	2	5	0	0	0	0.156	0.065	0.167	0	0	0	RING/U-box superfamily protein
AT5G57565.1	AT5G57565	-2.04784	0.00822649	-0.549914	0.00305815	37.1671	32.3055	34.5522	1.16671	9.93939	13.969	1.157	1.046	1.152	0.031	1.363	0.74	Protein kinase superfamily protein
AT3G26740.1	AT3G26740	-2.04907	3.34812e-18	6.06548	1.49569e-20	12871	10730	9948	2326	581	1405	400.742	347.554	331.698	62.704	79.654	74.438	CCR-like (CCL)	transcripts are differentially regulated at the level of mRNA stability at different times of day controlled by the circadian clock. mRNAs are targets of the mRNA degradation pathway mediated by the downstream (DST) instability determinant.
AT2G27228.1	AT2G27228	-2.05147	0.000449403	1.20291	0.000113057	100	91	120	7	12	48	3.114	2.948	4.001	0.189	1.645	2.543	conserved peptide upstream open reading frame 6 (CPuORF6)	Upstream open reading frames (uORFs) are small open reading frames found in the 5' UTR of a mature mRNA, and can potentially mediate translational regulation of the largest, or major, ORF (mORF). CPuORF6 represents a conserved upstream opening reading frame relative to major ORF AT2G27230.1
AT3G50190.1	AT3G50190	-2.05239	0.00159527	-2.29397	0.00047592	23.1208	18.9764	16.5306	5.41093	0	2	0.72	0.615	0.551	0.146	0	0.106	Plant protein of unknown function (DUF247)
AT2G32660.1	AT2G32660	-2.05368	0.0072435	-1.77363	0.00265224	19	22	17	4	0	3	0.592	0.713	0.567	0.108	0	0.159	receptor like protein 22 (RLP22)
AT2G36050.1	AT2G36050	-2.05482	2.26152e-06	0.762458	3.01079e-07	183	135	115	39	4	15	5.698	4.373	3.834	1.051	0.548	0.795	ovate family protein 15 (OFP15)
AT4G13830.2	AT4G13830	-2.06738	1.90215e-11	2.95256	6.62763e-13	949	680	619	184	27	81	29.547	22.026	20.639	4.96	3.702	4.291		DnaJ-like protein (J20)
AT4G35720.1	AT4G35720	-2.07101	0.000167147	0.191039	3.7341e-05	83	80	62	17	3	8	2.584	2.591	2.067	0.458	0.411	0.424	Arabidopsis protein of unknown function (DUF241)
AT5G44060.1	AT5G44060	-2.07508	5.94355e-08	1.60172	5.09484e-09	205	200	161	51	9	15	6.383	6.478	5.368	1.375	1.234	0.795	unknown protein
AT5G41080.1	AT5G41080	-2.07676	8.58638e-08	3.30767	7.72381e-09	622	592	501	101	29	93	19.366	19.175	16.705	2.723	3.976	4.927	PLC-like phosphodiesterases superfamily protein	Encodes a member of the glycerophosphodiester phosphodiesterase (GDPD) family.
AT2G42760.1	AT2G42760	-2.08009	1.12297e-07	1.27906	1.04681e-08	131	106	116	20	7	17	4.079	3.433	3.868	0.539	0.96	0.901	unknown protein
AT5G08150.1	AT5G08150	-2.08228	0.00011054	-0.856044	2.34398e-05	51	40	41	6	2	8	1.588	1.296	1.367	0.162	0.274	0.424	SUPPRESSOR OF PHYTOCHROME B 5 (SOB5)	Encodes SOB5. Activation tagging lines accumulated higher level of cytokinin.
AT2G23770.1	AT2G23770	-2.09301	3.79838e-07	1.22805	4.07905e-08	211	181	138	38	7	21	6.57	5.863	4.601	1.024	0.96	1.113	protein kinase family protein / peptidoglycan-binding LysM domain-containing protein
AT4G04630.1	AT4G04630	-2.09316	1.85445e-05	0.416349	3.16081e-06	84	59	70	8	4	17	2.615	1.911	2.334	0.216	0.548	0.901	Protein of unknown function, DUF584
AT1G28670.1	AT1G28670	-2.09574	1.91318e-12	4.50419	5.02444e-14	1558.87	1276.37	1144.74	301.886	72.6325	132.886	48.536	41.343	38.169	8.138	9.958	7.04	ARAB-1	Arabidopsis thaliana lipase
AT3G09790.1	AT3G09790	-2.10207	0.00577288	-2.25395	0.00204747	12	16	11	4	1	0	0.374	0.518	0.367	0.108	0.137	0	ubiquitin 8 (UBQ8)	encodes a ubiquitin-like protein that contains tandem repeats of the ubiquitin coding region, but at least one repeat per gene encodes a protein with amino acid substitutions.
AT3G54880.1	AT3G54880	-2.10236	2.2324e-09	2.95767	1.34573e-10	528	457	383	93	21	57	16.439	14.803	12.77	2.507	2.879	3.02	unknown protein
AT2G24550.1	AT2G24550	-2.10468	1.58522e-06	1.64578	2.03073e-07	276	258	143	47	9	26	8.593	8.357	4.768	1.267	1.234	1.377	unknown protein
AT3G26932.1	AT3G26932	-2.10898	7.75676e-11	2.81274	3.1433e-12	548.713	434	364	82	21	65	17.084	14.058	12.137	2.211	2.879	3.444	dsRNA-binding protein 3 (DRB3)
AT3G22100.1	AT3G22100	-2.11127	0.0111939	-1.66114	0.00434513	17	18	11	10	0	0	0.529	0.583	0.367	0.27	0	0	basic helix-loop-helix (bHLH) DNA-binding superfamily protein
AT5G03360.1	AT5G03360	-2.11136	5.46317e-06	0.391707	8.13024e-07	106	89	78	19	6	8	3.3	2.883	2.601	0.512	0.823	0.424	DC1 domain-containing protein
AT1G10150.1	AT1G10150	-2.11887	3.79103e-09	2.55452	2.44302e-10	461	324	297	72	11	52	14.353	10.495	9.903	1.941	1.508	2.755	Carbohydrate-binding protein
AT5G43700.1	AT5G43700	-2.12362	7.98243e-09	4.53983	5.51073e-10	1400.6	1284	1126	161	75.1894	291	43.608	41.59	37.544	4.34	10.308	15.417	AUXIN INDUCIBLE 2-11 (ATAUX2-11)	Auxin inducible protein similar to transcription factors.
AT5G39865.1	AT5G39865	-2.12608	0.00354918	-1.65009	0.00117909	17	16	14	4	3	0	0.529	0.518	0.467	0.108	0.411	0	Glutaredoxin family protein
AT5G57785.1	AT5G57785	-2.12773	3.05462e-08	2.30487	2.42781e-09	230	163	150	30	16	21	7.161	5.28	5.001	0.809	2.194	1.113	unknown protein
AT2G37478.1	AT2G37478	-2.12902	5.55227e-08	1.1864	4.72815e-09	173	159	159	34	5	22	5.386	5.15	5.302	0.917	0.685	1.166	conserved peptide upstream open reading frame 52 (CPuORF52)	Upstream open reading frames (uORFs) are small open reading frames found in the 5' UTR of a mature mRNA, and can potentially mediate translational regulation of the largest, or major, ORF (mORF). CPuORF52 represents a conserved upstream opening reading frame relative to major ORF AT2G37480.1
AT2G03310.1	AT2G03310	-2.132	2.75483e-10	2.13991	1.29772e-11	713	538	528	121	22	76	22.199	17.426	17.605	3.262	3.016	4.027	unknown protein
AT3G03820.1	AT3G03820	-2.14544	9.70465e-08	0.568118	8.86982e-09	121	118	115	24	6	12	3.767	3.822	3.834	0.647	0.823	0.636	SAUR-like auxin-responsive protein family
AT3G57440.1	AT3G57440	-2.14673	0.00834778	-2.25851	0.00310975	14	9	6	3	0	0	0.436	0.292	0.2	0.081	0	0	unknown protein
AT4G18220.1	AT4G18220	-2.15049	8.58643e-09	2.59228	5.98725e-10	236	228	257	37	16	36	7.348	7.385	8.569	0.997	2.194	1.907	Drug/metabolite transporter superfamily protein
AT4G14540.1	AT4G14540	-2.15057	7.7517e-13	4.42307	1.80733e-14	1209	1169	1171	275	51	115	37.642	37.865	39.045	7.413	6.992	6.093	nuclear factor Y, subunit B3 (NF-YB3)
AT5G57520.1	AT5G57520	-2.15104	0.00197572	-2.85665	0.000606972	12	9	7	1	0	1	0.374	0.292	0.233	0.027	0	0.053	zinc finger protein 2 (ZFP2)	Encodes a zinc finger protein containing only a single zinc finger.
AT2G42900.1	AT2G42900	-2.15138	1.78853e-06	1.16009	2.32684e-07	130	126	95	31	2	13	4.048	4.081	3.168	0.836	0.274	0.689	Plant basic secretory protein (BSP) family protein
AT1G21910.1	AT1G21910	-2.15149	1.82377e-05	2.20022	3.10218e-06	183	199	194	30	19	23	5.698	6.446	6.469	0.809	2.605	1.219	Integrase-type DNA-binding superfamily protein	encodes a member of the DREB subfamily A-5 of ERF/AP2 transcription factor family. The protein contains one AP2 domain. There are 15 members in this subfamily including RAP2.1, RAP2.9 and RAP2.10.
AT2G17880.1	AT2G17880	-2.15539	8.97286e-07	0.317065	1.07597e-07	163	126	102	37	3	11	5.075	4.081	3.401	0.997	0.411	0.583	Chaperone DnaJ-domain superfamily protein
AT5G04190.1	AT5G04190	-2.15585	3.63203e-05	-0.254145	6.71e-06	47	33	33	6	2	4	1.463	1.069	1.1	0.162	0.274	0.212	phytochrome kinase substrate 4 (PKS4)	Encodes phytochrome kinase substrate 4, a phytochrome signaling component involved in phototropism. It is phosphorylated in a phot1-dependent manner in vitro. Phosphorylation is transient and regulated by a type 2- protein phosphatase.
AT5G64341.1	AT5G64341	-2.15588	3.60772e-08	1.68789	2.92996e-09	188	182	148	23	8	37	5.853	5.895	4.935	0.62	1.097	1.96	conserved peptide upstream open reading frame 40 (CPuORF40)	Upstream open reading frames (uORFs) are small open reading frames found in the 5' UTR of a mature mRNA, and can potentially mediate translational regulation of the largest, or major, ORF (mORF). CPuORF40 represents a conserved upstream opening reading frame relative to major ORF AT5G64340.1
AT1G74930.1	AT1G74930	-2.16257	0.00102463	-1.45784	0.000285609	34	33	41	4	2	6	1.059	1.069	1.367	0.108	0.274	0.318	ORA47	encodes a member of the DREB subfamily A-5 of ERF/AP2 transcription factor family. The protein contains one AP2 domain. There are 15 members in this subfamily including RAP2.1, RAP2.9 and RAP2.10.
AT4G17460.1	AT4G17460	-2.16595	9.59943e-11	3.19318	3.99369e-12	709	609	546	127	27	70	22.075	19.726	18.205	3.424	3.702	3.709	HAT1	Encodes a class II HD-ZIP protein that regulates meristematic activity in different tissues, and that it is necessary for the correct formation of the gynoecium.
AT3G15420.1	AT3G15420	-2.16648	0.000323107	-0.357681	7.81197e-05	49	27	44	3	4	8	1.526	0.875	1.467	0.081	0.548	0.424	Transcription factor TFIIIC, tau55-related protein
AT2G41870.1	AT2G41870	-2.17257	1.6815e-10	2.13264	7.38182e-12	368	316	272	67	13	34	11.458	10.236	9.069	1.806	1.782	1.801	Remorin family protein
AT1G68110.1	AT1G68110	-2.17444	2.09945e-07	0.744884	2.09535e-08	99	90	88	18	6	8	3.082	2.915	2.934	0.485	0.823	0.424	ENTH/ANTH/VHS superfamily protein
AT2G01340.1	AT2G01340	-2.1798	3.67408e-08	0.840436	2.99454e-09	134	125	153	21	6	22	4.172	4.049	5.102	0.566	0.823	1.166	At17.1	Encodes a protein whose expression is responsive to nematode infection.
AT2G20670.1	AT2G20670	-2.18091	6.87506e-07	3.97279	7.94914e-08	1257	877	558	195	49	71	39.137	28.407	18.605	5.257	6.718	3.762	Protein of unknown function (DUF506)
AT4G32480.1	AT4G32480	-2.18437	1.30367e-05	1.87797	2.13164e-06	211	244	182	50	11	16	6.57	7.903	6.068	1.348	1.508	0.848	Protein of unknown function (DUF506)
AT3G02240.1	AT3G02240	-2.1876	0.00878571	-1.73157	0.00329421	13	12	9	1	0	2	0.405	0.389	0.3	0.027	0	0.106	root meristem growth factor 7 (RGF7)	Encodes a root meristem growth factor (RGF). Belongs to a family of functionally redundant homologous peptides that are secreted, tyrosine-sulfated, and expressed mainly in the stem cell area and the innermost layer of central columella cells. RGFs are required for maintenance of the root stem cell niche and transit amplifying cell proliferation. Members of this family include: At5g60810 (RGF1), …
AT3G26180.1	AT3G26180	-2.19117	2.81618e-13	4.40356	5.94358e-15	1604.85	1368.76	1216.91	295.142	67.9655	136.173	49.967	44.335	40.576	7.956	9.318	7.215	cytochrome P450, family 71, subfamily B, polypeptide 20 (CYP71B20)	putative cytochrome P450
AT2G14100.1	AT2G14100	-2.19319	0.00130892	-1.44713	0.000379092	26	18	14	4	0	2	0.81	0.583	0.467	0.108	0	0.106	cytochrome P450, family 705, subfamily A, polypeptide 13 (CYP705A13)	a member of the cytochrome P450 family
AT3G50570.1	AT3G50570	-2.19367	1.82485e-06	0.918678	2.38013e-07	102	89	84	25	7	4	3.176	2.883	2.801	0.674	0.96	0.212	hydroxyproline-rich glycoprotein family protein
AT1G19000.1	AT1G19000	-2.19521	3.18534e-18	5.93902	1.39424e-20	3698	3582	3090	715	140	383	115.138	116.024	103.03	19.275	19.194	20.292	Homeodomain-like superfamily protein
AT4G32280.1	AT4G32280	-2.19609	0.00134774	-2.0568	0.000391619	28	13	14	5	0	1	0.872	0.421	0.467	0.135	0	0.053	indole-3-acetic acid inducible 29 (IAA29)	Auxin inducible protein.
AT3G50280.1	AT3G50280	-2.19968	0.00898543	-0.551351	0.00338	22	23	18	7	3	0	0.685	0.745	0.6	0.189	0.411	0	HXXXD-type acyl-transferase family protein
AT2G39400.1	AT2G39400	-2.20153	3.14573e-08	2.41546	2.51113e-09	466	503	363	68	30	61	14.509	16.293	12.104	1.833	4.113	3.232	alpha/beta-Hydrolases superfamily protein
AT4G19660.1	AT4G19660	-2.20361	5.06499e-10	3.3648	2.56037e-11	602	556	400	70	29	94	18.743	18.009	13.337	1.887	3.976	4.98	NPR1-like protein 4 (NPR4)	Encodes NPR4, a ankyrin repeat BTB/POZ domain-containing protein with 36% sequence identity with NPR1. Mutants are more susceptible to the bacterial pathogen Pseudomonas syringe pv. tomato DC3000 and to the fungal pathogen Erysiphe cichoracearum, but do not differ markedly from wild type in interaction with virulent and avirulent strains of the oomycete Peronospora parasitica. NPR4 is required fo…
AT3G53668.1	AT3G53668	-2.20769	1.33471e-06	0.836936	1.68032e-07	132	119	108	27	6	9	4.11	3.855	3.601	0.728	0.823	0.477	conserved peptide upstream open reading frame 51 (CPuORF51)	Upstream open reading frames (uORFs) are small open reading frames found in the 5' UTR of a mature mRNA, and can potentially mediate translational regulation of the largest, or major, ORF (mORF). CPuORF51 represents a conserved upstream opening reading frame relative to major ORF AT3G53670.1
AT2G23040.1	AT2G23040	-2.20813	0.000153482	0.763619	3.3949e-05	86	82	92	5	12	31	2.678	2.656	3.068	0.135	1.645	1.642	unknown protein
AT4G20820.1	AT4G20820	-2.20981	2.47979e-05	0.315652	4.37818e-06	81	44	56	13	2	5	2.522	1.425	1.867	0.35	0.274	0.265	FAD-binding Berberine family protein
AT5G03020.1	AT5G03020	-2.21188	0.00494944	-2.9353	0.00172049	7	7	6	1	0	0	0.218	0.227	0.2	0.027	0	0	Galactose oxidase/kelch repeat superfamily protein
AT3G60670.1	AT3G60670	-2.21439	0.00238952	-1.41055	0.000751806	34	22	26	13	0	1	1.059	0.713	0.867	0.35	0	0.053	PLATZ transcription factor family protein
AT3G44735.1	AT3G44735	-2.21554	0.00439937	3.14806	0.00150389	257	223	203	8	66	175	8.002	7.223	6.769	0.216	9.049	9.272	PHYTOSULFOKINE 3 PRECURSOR (PSK3)	Phytosulfokine 3 precursor, coding for a unique plant peptide growth factor.
AT1G59590.1	AT1G59590	-2.22168	3.66629e-06	-0.205372	5.18921e-07	70	66	48	11	2	7	2.179	2.138	1.6	0.297	0.274	0.371	ZCF37	ZCF37 mRNA, complete cds
AT2G42955.1	AT2G42955	-2.22453	0.00452029	-2.21398	0.00155247	41	28	19	3	1	5	1.277	0.907	0.634	0.081	0.137	0.265	unknown protein
AT3G48100.1	AT3G48100	-2.22656	8.37136e-07	1.159	9.93679e-08	161	164	128	15	20	27	5.013	5.312	4.268	0.404	2.742	1.43	response regulator 5 (RR5)	Encodes a transcription repressor that mediates a negative feedback loop in cytokinin signalling. ARR5 expression is upregulated by Class I KNOX genes. Arr5 protein is stabilized by cytokinin in a two-component phosphorelay.
AT1G27290.1	AT1G27290	-2.2273	3.02729e-08	2.58627	2.40347e-09	482	462	345	100	18	34	15.007	14.965	11.503	2.696	2.468	1.801	unknown protein
AT3G14395.1	AT3G14395	-2.22745	0.0200721	-2.09784	0.008529	6	6	6	0	0	1	0.187	0.194	0.2	0	0	0.053	unknown protein
AT3G22968.1	AT3G22968	-2.23252	4.27684e-10	1.91776	2.10367e-11	235	238	244	37	11	35	7.317	7.709	8.136	0.997	1.508	1.854	conserved peptide upstream open reading frame 59 (CPuORF59)	Upstream open reading frames (uORFs) are small open reading frames found in the 5' UTR of a mature mRNA, and can potentially mediate translational regulation of the largest, or major, ORF (mORF). CPuORF59 represents a conserved upstream opening reading frame relative to major ORF AT3G22970.1
AT3G13782.1	AT3G13782	-2.23506	8.95465e-06	-0.1143	1.40131e-06	54	51	39	7	2	6	1.681	1.652	1.3	0.189	0.274	0.318
AT5G50335.1	AT5G50335	-2.23556	2.58561e-06	0.701856	3.50837e-07	130	79	84	15	2	18	4.048	2.559	2.801	0.404	0.274	0.954	unknown protein
AT2G46330.1	AT2G46330	-2.23605	4.99156e-14	4.77918	8.30665e-16	2407	2134	1980	501	59	221	74.943	69.122	66.019	13.506	8.089	11.709	arabinogalactan protein 16 (AGP16)	Encodes arabinogalactan protein (AGP16).
AT2G19310.1	AT2G19310	-2.23953	1.15095e-11	3.94042	3.73093e-13	1022	1058	869	222	28	97	31.82	34.27	28.975	5.985	3.839	5.139	HSP20-like chaperones superfamily protein
AT5G14120.1	AT5G14120	-2.23964	2.5217e-14	5.73733	3.69375e-16	3236	3744	3624	712	172	342	100.754	121.271	120.836	19.194	23.581	18.119	Major facilitator superfamily protein
AT5G18050.1	AT5G18050	-2.2485	0.00203671	-2.46498	0.000627564	40	23	9	4	1	1	1.245	0.745	0.3	0.108	0.137	0.053	SAUR-like auxin-responsive protein family
AT1G53541.1	AT1G53541	-2.25036	0.000131058	0.547534	2.84891e-05	61	94	97	7	5	21	1.899	3.045	3.234	0.189	0.685	1.113	unknown protein
AT4G19530.1	AT4G19530	-2.25045	6.23657e-16	5.61901	5.48656e-18	3140	2990	2814	553	150	313	97.765	96.849	93.828	14.908	20.565	16.583	disease resistance protein (TIR-NBS-LRR class) family	Encodes a TIR-NB-LRR resistance protein. Transient expression in tobacco induces cell death.
AT3G53800.1	AT3G53800	-2.25067	8.20196e-15	3.23089	1.02013e-16	1761	1517	1438	319	69	152	54.829	49.137	47.947	8.6	9.46	8.053	Fes1B (Fes1B)	Encodes one of the Arabidopsis orthologs of the human Hsp70-binding protein 1 (HspBP-1) and yeast Fes1p: Fes1A (AT3G09350), Fes1B (AT3G53800), Fes1C (AT5G02150).
AT5G18300.1	AT5G18300	-2.25557	5.26698e-07	0.511175	5.86615e-08	113	86	97	17	4	11	3.518	2.786	3.234	0.458	0.548	0.583	NAC domain containing protein 88 (NAC088)
AT3G02550.1	AT3G02550	-2.2564	2.97781e-06	0.129868	4.11409e-07	120	115	84	30	1	11	3.736	3.725	2.801	0.809	0.137	0.583	LOB domain-containing protein 41 (LBD41)
AT1G03410.1	AT1G03410	-2.25955	0.000350555	-0.020792	8.5628e-05	94	69	46	28	1	3	2.927	2.235	1.534	0.755	0.137	0.159	2A6
AT5G40380.1	AT5G40380	-2.25986	4.31839e-12	2.98116	1.24805e-13	495	396	356	84	13	44	15.412	12.827	11.87	2.264	1.782	2.331	cysteine-rich RLK (RECEPTOR-like protein kinase) 42 (CRK42)	Encodes a cysteine-rich receptor-like protein kinase.
AT3G61950.1	AT3G61950	-2.26149	6.31495e-09	1.66694	4.26653e-10	251	201	199	42	7	24	7.815	6.511	6.635	1.132	0.96	1.272	basic helix-loop-helix (bHLH) DNA-binding superfamily protein
AT3G44805.1	AT3G44805	-2.26546	0.00932201	-3.01543	0.00352075	6	4	8	0	1	0	0.187	0.13	0.267	0	0.137	0	TRAF-like superfamily protein
AT3G47560.2	AT3G47560	-2.26661	1.244e-12	3.74843	3.12608e-14	790	672	647	108	35	97	24.597	21.767	21.573	2.911	4.798	5.139	alpha/beta-Hydrolases superfamily protein
AT3G45940.1	AT3G45940	-2.26705	0.00233093	-3.35463	0.000731048	7	6	8	1	0	0	0.218	0.194	0.267	0.027	0	0	Glycosyl hydrolases family 31 protein
AT1G78270.1	AT1G78270	-2.26743	2.20999e-14	2.94899	3.19886e-16	678	670	578	136	22	61	21.11	21.702	19.272	3.666	3.016	3.232	UDP-glucosyl transferase 85A4 (UGT85A4)
AT4G38860.1	AT4G38860	-2.26858	2.07546e-13	3.23778	4.1875e-15	677	607	547	115	28	62	21.079	19.661	18.239	3.1	3.839	3.285	SAUR-like auxin-responsive protein family
AT5G50610.1	AT5G50610	-2.27423	0.0019407	-2.83007	0.000594784	7.5	7.5	7	0.5	0	0.5	0.234	0.243	0.233	0.013	0	0.026	unknown protein
AT5G50710.1	AT5G50710	-2.27423	0.0019407	-2.83007	0.000594784	7.5	7.5	7	0.5	0	0.5	0.234	0.243	0.233	0.013	0	0.026	unknown protein
AT3G07000.1	AT3G07000	-2.28065	0.0018593	-1.27578	0.000565968	20	48	35	2	1	10.6979	0.623	1.555	1.167	0.054	0.137	0.567	Cysteine/Histidine-rich C1 domain family protein
AT5G44680.1	AT5G44680	-2.28291	3.08415e-15	4.80418	3.27461e-17	2478	2294	2068	408	87	267	77.153	74.305	68.954	10.999	11.928	14.146	DNA glycosylase superfamily protein
AT5G42680.1	AT5G42680	-2.29051	1.29027e-07	1.79989	1.22513e-08	163	140	114	25	3	19	5.075	4.535	3.801	0.674	0.411	1.007	Protein of unknown function, DUF617
AT2G30432.1	AT2G30432	-2.29059	0.0043545	-1.42336	0.00148613	25	29	21	4	0	4	0.778	0.939	0.7	0.108	0	0.212	TRICHOMELESS1 (TCL1)	Encodes TRICHOMELESS1 (TCL1), a single-repeat MYB-type transcription factor that negatively regulates trichome formation by suppressing GL1 (GLABRA1). In a tandem repeat with AT2g30424 and AT2g30420.
AT5G03310.1	AT5G03310	-2.29235	0.019485	-3.59094	0.00824071	6	3	5	0	0	0	0.187	0.097	0.167	0	0	0	SAUR-like auxin-responsive protein family
AT2G01023.1	AT2G01023	-2.29866	0.00166403	-2.09948	0.000499172	17	11	8	4	0	0	0.529	0.356	0.267	0.108	0	0	unknown protein
AT2G26400.1	AT2G26400	-2.29894	0.00114625	0.207276	0.000325273	49.0119	46	43	5	3	6	1.526	1.49	1.434	0.135	0.411	0.318	acireductone dioxygenase 3 (ARD3)	Encodes a protein predicted to belong to the acireductone dioxygenase (ARD/ARD‚Äô)family.
AT5G42440.1	AT5G42440	-2.30172	7.96215e-07	0.182368	9.39586e-08	94	81	71	18	4	5	2.927	2.624	2.367	0.485	0.548	0.265	Protein kinase superfamily protein
AT1G71970.1	AT1G71970	-2.3062	2.19804e-10	2.03717	1.00019e-11	379	306	271	63	13	28	11.8	9.912	9.036	1.698	1.782	1.483	unknown protein
AT5G53220.1	AT5G53220	-2.3066	6.2376e-07	1.53705	7.12018e-08	193	159	127	19	9	26	6.009	5.15	4.235	0.512	1.234	1.377	unknown protein
AT3G15450.1	AT3G15450	-2.31281	2.36273e-08	4.92918	1.83694e-09	5032	4710	3521	676	227	505	156.672	152.561	117.401	18.224	31.121	26.755	Aluminium induced protein with YGL and LRDR motifs
AT4G17245.1	AT4G17245	-2.31309	3.29403e-08	2.40784	2.64379e-09	469	388	297	72	11	42	14.602	12.568	9.903	1.941	1.508	2.225	RING/U-box superfamily protein
AT5G02110.1	AT5G02110	-2.3143	0.00497248	-3.84416	0.00172954	4	6	4	0	0	0	0.125	0.194	0.133	0	0	0
AT5G25190.1	AT5G25190	-2.31589	1.00319e-07	1.12885	9.19499e-09	171	139	115	40	3	9	5.324	4.502	3.834	1.078	0.411	0.477	Integrase-type DNA-binding superfamily protein	encodes a member of the ERF (ethylene response factor) subfamily B-6 of ERF/AP2 transcription factor family. The protein contains one AP2 domain. There are 12 members in this subfamily including RAP2.11.
AT4G19160.2	AT4G19160	-2.31635	1.76309e-14	4.60294	2.45266e-16	2235	1926	1669	329	73	230	69.587	62.385	55.65	8.869	10.008	12.186	unknown protein
AT1G03850.1	AT1G03850	-2.31919	5.3124e-06	0.555252	7.86673e-07	128	132	89	21	2	16	3.985	4.276	2.968	0.566	0.274	0.848	Glutaredoxin family protein	Encodes glutaredoxin ATGRXS13, required to facilitate Botrytis cinerea infection of Arabidopsis thaliana plants. Sylvain La Camera et al (2011, PMID:21756272) reported a third splice variant in addition to the two annotated in TAIR10.
AT4G15270.1	AT4G15270	-2.32036	0.00177991	-2.79469	0.000538718	6	4	4	0	0	0	0.187	0.13	0.133	0	0	0	glucosyltransferase-related
AT1G28660.1	AT1G28660	-2.32127	8.06935e-09	3.29655	5.59172e-10	685.135	616.627	445.262	116.114	21.3675	51.1138	21.332	19.973	14.846	3.13	2.929	2.708	GDSL-like Lipase/Acylhydrolase superfamily protein
AT1G28330.5	AT1G28330	-2.32139	1.75436e-09	2.05664	1.03323e-10	1190	1125	695	241	23	77	37.051	36.44	23.173	6.497	3.153	4.08	dormancy-associated protein-like 1 (DYL1)	dormancy-associated protein (DRM1)
AT1G18810.1	AT1G18810	-2.32354	2.87134e-09	2.68704	1.79311e-10	277	253	239	42	12	28	8.624	8.195	7.969	1.132	1.645	1.483	phytochrome kinase substrate-related
AT2G10930.1	AT2G10930	-2.32396	0.00104594	-2.72433	0.000292636	11	13	8	3	0	0	0.342	0.421	0.267	0.081	0	0	unknown protein
AT3G59250.1	AT3G59250	-2.32571	9.48384e-07	0.140691	1.14423e-07	85	61	56	9	4	7	2.646	1.976	1.867	0.243	0.548	0.371	F-box/RNI-like superfamily protein
AT1G59620.1	AT1G59620	-2.32708	5.34856e-10	2.55669	2.75135e-11	349	365	311	45	13	59	10.866	11.823	10.37	1.213	1.782	3.126	CW9	Encodes CW9.
AT1G44050.1	AT1G44050	-2.3294	0.0103339	-1.71242	0.00396025	10.0034	13	15.0012	0	1	5	0.311	0.421	0.5	0	0.137	0.265	Cysteine/Histidine-rich C1 domain family protein
AT5G28630.1	AT5G28630	-2.33414	1.03743e-05	1.91936	1.64556e-06	207	226.96	239	20	20	48	6.445	7.351	7.969	0.539	2.742	2.543	glycine-rich protein
AT1G35430.1	AT1G35430	-2.33982	4.36922e-06	0.61274	6.30342e-07	111	90	79	28	2	5	3.456	2.915	2.634	0.755	0.274	0.265	unknown protein
AT1G15125.1	AT1G15125	-2.3406	1.40137e-11	3.79688	4.64594e-13	1773	1846	1661	380	63	141	55.203	59.794	55.383	10.244	8.637	7.47	S-adenosyl-L-methionine-dependent methyltransferases superfamily protein
AT3G27510.1	AT3G27510	-2.3524	0.000637041	-2.21848	0.000167008	22	21	17	3	1	1	0.685	0.68	0.567	0.081	0.137	0.053	Cysteine/Histidine-rich C1 domain family protein
AT5G64342.1	AT5G64342	-2.35252	0.000225009	-0.851862	5.19456e-05	34	37	32	3	2	5	1.059	1.198	1.067	0.081	0.274	0.265	conserved peptide upstream open reading frame 39 (CPuORF39)	Upstream open reading frames (uORFs) are small open reading frames found in the 5' UTR of a mature mRNA, and can potentially mediate translational regulation of the largest, or major, ORF (mORF). CPuORF39 represents a conserved upstream opening reading frame relative to major ORF AT5G64340.1
AT4G39675.1	AT4G39675	-2.36416	0.0217671	-3.6672	0.00936433	5	8	6	0	1	0	0.156	0.259	0.2	0	0.137	0	unknown protein
AT1G52240.1	AT1G52240	-2.36703	3.67314e-05	0.377422	6.80029e-06	77	95	74	7	5	16	2.397	3.077	2.467	0.189	0.685	0.848	RHO guanyl-nucleotide exchange factor 11 (ROPGEF11)	Encodes a member of KPP-like gene family, homolog of KPP (kinase partner protein) gene in tomato. Also a member of the RopGEF (guanine nucleotide exchange factor) family, containing the novel PRONE domain (plant-specific Rop nucleotide exchanger), which is exclusively active towards members of the Rop subfamily .
AT3G42800.1	AT3G42800	-2.36787	3.24581e-05	-0.847407	5.92616e-06	111	90	74	13	1	19	3.456	2.915	2.467	0.35	0.137	1.007	unknown protein
AT5G05440.1	AT5G05440	-2.36835	2.03439e-10	2.8438	9.15143e-12	584	594	499	135	14	39	18.183	19.24	16.638	3.639	1.919	2.066	PYRABACTIN RESISTANCE 1-LIKE 5 (PYL5)	Encodes a member of the PYR (pyrabactin resistance )/PYL(PYR1-like)/RCAR (regulatory components of ABA receptor) family proteins with 14 members. PYR/PYL/RCAR family proteins function as abscisic acid sensors. Mediate ABA-dependent regulation of protein phosphatase 2Cs ABI1 and ABI2.
AT4G28005.1	AT4G28005	-2.36976	0.00889792	-3.70141	0.00334284	6	3	6	0	0	0	0.187	0.097	0.2	0	0	0	BEST Arabidopsis thaliana protein match is: NADH-ubiquinone oxidoreductase-related (TAIR:AT5G52840.1)
AT4G16008.1	AT4G16008	-2.37243	1.0515e-07	0.624378	9.70617e-09	98	104	90	12	4	14	3.051	3.369	3.001	0.323	0.548	0.742	unknown protein
ATCG00220.1	ATCG00220	-2.37301	0.019358	-1.56607	0.00817694	18	7	16	0	0	10	0.56	0.227	0.533	0	0	0.53	photosystem II reaction center protein M (PSBM)	PSII low MW protein
AT5G09461.1	AT5G09461	-2.37458	2.20821e-07	1.7905	2.21443e-08	214	200	186	17	12	50	6.663	6.478	6.202	0.458	1.645	2.649	conserved peptide upstream open reading frame 43 (CPuORF43)	Upstream open reading frames (uORFs) are small open reading frames found in the 5' UTR of a mature mRNA, and can potentially mediate translational regulation of the largest, or major, ORF (mORF). CPuORF43 represents a conserved upstream opening reading frame relative to major ORF AT5G09460.1
AT2G34620.1	AT2G34620	-2.37882	1.07815e-12	4.82307	2.66792e-14	1537	1316	1179	188	73	162	47.855	42.626	39.312	5.068	10.008	8.583	Mitochondrial transcription termination factor family protein
AT4G36410.1	AT4G36410	-2.38001	5.05018e-11	1.26898	1.95879e-12	266	241	226	43	6	28	8.282	7.806	7.536	1.159	0.823	1.483	ubiquitin-conjugating enzyme 17 (UBC17)	ubiquitin-conjugating enzyme
AT5G56840.1	AT5G56840	-2.39081	7.7829e-06	0.404439	1.20411e-06	110	80	82	19	3	6	3.425	2.591	2.734	0.512	0.411	0.318	myb-like transcription factor family protein
AT2G33480.1	AT2G33480	-2.39116	1.38024e-08	2.8981	1.01746e-09	356	321	307	44	13	47	11.084	10.397	10.236	1.186	1.782	2.49	NAC domain containing protein 41 (NAC041)
AT5G05250.1	AT5G05250	-2.40491	0.00108488	1.80745	0.00030527	468	284	134	47	6	30	14.571	9.199	4.468	1.267	0.823	1.589	unknown protein
AT4G14270.1	AT4G14270	-2.4153	6.53072e-14	3.00542	1.10944e-15	1488	1418	1284	294	35	114	46.329	45.93	42.813	7.926	4.798	6.04	BEST Arabidopsis thaliana protein match is: dehydration-induced protein (ERD15) (TAIR:AT2G41430.5)	Protein containing PAM2 motif which mediates interaction with the PABC domain of polyadenyl binding proteins.
AT1G33055.1	AT1G33055	-2.417	0.0114685	-3.74525	0.00446118	6	5	4	0	0	0	0.187	0.162	0.133	0	0	0	unknown protein
AT2G22850.1	AT2G22850	-2.4188	8.01624e-05	-1.05871	1.64007e-05	33	38	25	8	1	1	1.027	1.231	0.834	0.216	0.137	0.053	basic leucine-zipper 6 (bZIP6)
AT1G23480.1	AT1G23480	-2.41884	2.35953e-09	3.32307	1.43361e-10	695	584	574	64	43	102	21.639	18.916	19.139	1.725	5.895	5.404	cellulose synthase-like A3 (CSLA03)	encodes a gene similar to cellulose synthase
AT5G08350.1	AT5G08350	-2.41979	8.19291e-05	0.774332	1.68343e-05	142	155	118	39	3	7	4.421	5.021	3.934	1.051	0.411	0.371	GRAM domain-containing protein / ABA-responsive protein-related
AT4G25692.1	AT4G25692	-2.42731	0.0001581	0.0803808	3.5128e-05	53	48	46	2	5	14	1.65	1.555	1.534	0.054	0.685	0.742	conserved peptide upstream open reading frame 13 (CPuORF13)	Upstream open reading frames (uORFs) are small open reading frames found in the 5' UTR of a mature mRNA, and can potentially mediate translational regulation of the largest, or major, ORF (mORF). CPuORF13 represents a conserved upstream opening reading frame relative to major ORF AT4G25690.1
AT3G23635.1	AT3G23635	-2.42837	0.00192407	-2.07151	0.000588602	19	16	16	2	0	2	0.592	0.518	0.533	0.054	0	0.106	ROTUNDIFOLIA like 13 (RTFL13)
AT1G76890.2	AT1G76890	-2.42893	1.53439e-15	4.05028	1.50281e-17	1145	1090	979	180	39	104	35.65	35.306	32.643	4.852	5.347	5.51	GT2	encodes a plant trihelix DNA-binding protein
AT3G20395.1	AT3G20395	-2.42896	1.22622e-05	0.345302	1.98162e-06	67	79	66	11	2	7	2.086	2.559	2.201	0.297	0.274	0.371	RING/U-box superfamily protein
AT4G14622.1	AT4G14622	-2.42905	0.00319607	-1.79351	0.00104532	16	19	16	1	1	2	0.498	0.615	0.533	0.027	0.137	0.106	conserved peptide upstream open reading frame 60 (CPuORF60)	Upstream open reading frames (uORFs) are small open reading frames found in the 5' UTR of a mature mRNA, and can potentially mediate translational regulation of the largest, or major, ORF (mORF). CPuORF60 represents a conserved upstream opening reading frame relative to major ORF AT4G14620.1
AT5G02760.1	AT5G02760	-2.42993	8.42923e-12	3.24546	2.62283e-13	728	683	735	127	17	75	22.666	22.123	24.507	3.424	2.331	3.974	Protein phosphatase 2C family protein
AT2G42370.1	AT2G42370	-2.43591	1.06396e-07	0.704714	9.83959e-09	136	107	99	16	8	9	4.234	3.466	3.301	0.431	1.097	0.477	unknown protein
AT3G46130.1	AT3G46130	-2.43633	2.36607e-09	2.86384	1.43963e-10	373	380	380	55	15	43	11.613	12.309	12.67	1.483	2.056	2.278	myb domain protein 48 (MYB48)	Encodes a putative transcription factor (MYB48) that functions to regulate flavonol biosynthesis primarily in cotyledons.
AT3G48290.2	AT3G48290	-2.43691	0.00125061	-1.80043	0.000359817	20	21	19	3	0	2	0.623	0.68	0.634	0.081	0	0.106	cytochrome P450, family 71, subfamily A, polypeptide 24 (CYP71A24)	putative cytochrome P450
AT1G49180.1	AT1G49180	-2.43909	5.08141e-10	2.16759	2.57649e-11	296	217	199	29	17	26	9.216	7.029	6.635	0.782	2.331	1.377	protein kinase family protein
AT1G68862.1	AT1G68862	-2.44652	0.00594892	-1.41632	0.00211763	19	22	13	0	3	7	0.592	0.713	0.433	0	0.411	0.371	unknown protein
AT3G50460.1	AT3G50460	-2.44702	0.0031851	-3.78297	0.00104063	13	3	3	0	0	0	0.405	0.097	0.1	0	0	0	homolog of RPW8 2 (HR2)	Homolog of RPW8
AT2G25735.1	AT2G25735	-2.45093	3.39406e-07	0.639088	3.58454e-08	130	108	111	17	2	17	4.048	3.498	3.701	0.458	0.274	0.901	unknown protein
AT3G02390.2	AT3G02390	-2.45625	0.000512326	-1.18626	0.000130596	32	22	25	1	4	4	0.996	0.713	0.834	0.027	0.548	0.212	unknown protein
AT3G13760.1	AT3G13760	-2.46176	0.00117835	-1.69288	0.000336117	19	29	13	1	1	3	0.592	0.939	0.433	0.027	0.137	0.159	Cysteine/Histidine-rich C1 domain family protein
AT3G30775.1	AT3G30775	-2.46388	4.11915e-09	6.18455	2.67946e-10	4592	5361	4268	889	140	411	142.973	173.647	142.309	23.966	19.194	21.775	EARLY RESPONSIVE TO DEHYDRATION 5 (ERD5)	Encodes a proline oxidase that is predicted to localize to the inner mitochondrial membrane, its mRNA expression induced by high levels of Al and by osmotic stress. The promoter contains an L-proline-inducible element.
AT5G45310.1	AT5G45310	-2.46956	4.13842e-05	-1.5168	7.77108e-06	31	26	29	3	2	2	0.965	0.842	0.967	0.081	0.274	0.106	unknown protein
AT1G01180.1	AT1G01180	-2.47624	3.04658e-07	1.72089	3.17795e-08	216	228	204	56	3	14	6.725	7.385	6.802	1.51	0.411	0.742	S-adenosyl-L-methionine-dependent methyltransferases superfamily protein
AT5G41109.1	AT5G41109	-2.48474	0.0196107	-2.77401	0.00830152	7	5	9	0	1	0	0.218	0.162	0.3	0	0.137	0	unknown protein
AT5G20250.4	AT5G20250	-2.48822	4.0481e-11	5.98906	1.53328e-12	7831	7389	5656	1196	273	558	243.82	239.336	188.589	32.242	37.428	29.563	DARK INDUCIBLE 10 (DIN10)	encodes a member of glycosyl hydrolase family 36. Expression is induced within 3 hours of dark treatment, in senescing leaves and treatment with exogenous photosynthesis inhibitor. Induction of gene expression was suppressed in excised leaves supplied with sugar. The authors suggest that the gene's expression pattern is responding to the level of sugar in the cell.
AT5G67420.1	AT5G67420	-2.49409	1.38033e-12	4.28882	3.49944e-14	1750	1582	1399	344	30	115	54.487	51.242	46.647	9.274	4.113	6.093	LOB domain-containing protein 37 (LBD37)	Encodes a LOB-domain protein involved in nitrogen metabolism and affecting leaf morphogenesis.
AT5G06070.1	AT5G06070	-2.4941	0.0151767	-3.1053	0.00616605	7	8	7	0	0	1	0.218	0.259	0.233	0	0	0.053	RABBIT EARS (RBE)	Isolated as a mutation defective in petal development with specific effects on adaxial petals which are filamentous or absent. Encodes a Superman (SUP) like protein with zinc finger motifs. Transcript is detected in petal primordia and protein is localized to the nucleus.
AT5G59080.1	AT5G59080	-2.49704	5.06499e-10	1.39453	2.56244e-11	299	244	213	37	9	25	9.309	7.903	7.102	0.997	1.234	1.325	unknown protein
AT3G10185.1	AT3G10185	-2.49876	0.00532841	-1.1048	0.00187112	9	11	8	0	1	1	0.28	0.356	0.267	0	0.137	0.053	Gibberellin-regulated family protein	Encodes a Gibberellin-regulated GASA/GAST/Snakin family protein
[truncated: 166 more rows]

## Sheet: S3 T29 19degC sig5-3 vs Col-0
genes	AGI	Fold change	FDR	AveExpr	P value	DR-29-A1	DR-29-A2	DR-29-A3	DR-29-B1	DR-29-B2	DR-29-B3	DR-29-A1 CPM	DR-29-A2 CPM	DR-29-A3 CPM	DR-29-B1 CPM	DR-29-B2 CPM	DR-29-B3 CPM	Annotation	Description
[truncated: 33 more rows]

[truncated: 23 more sheets: S3 T29 4degC sig5-3 vs Col-0, S3 T45 Col-0 cold responsive, S3 T45 sig5-3 cold responsive, S3 T45 19degC sig5-3 vs Col-0, S3 T45 4degC sig5-3 vs Col-0, S4 notes, S4 T29 Col-0 cold responsive, S4 29 sig5-3 cold resposnive, S4 T45 Col-0 cold responsive, S4 T45 sig5-3 cold responsive, S5 notes, S5 T29cold response Col-0 only, S5 T29cold response sig5-3 only, S5 T45cold response Col-0 only, S5 T45cold response sig5-3 only, S6 notes, S6 T29cold response Col-0 only, S6 T45cold response Col-0 only, S6 T29cold response sig5-3 only, S6 T45cold response sig5-3 only …]
